# Supplementary material for: ﻿Description of three new species previously identified as Stolephorusbengalensis (Dutt & Babu Rao, 1959) or Stolephorusinsularis Hardenberg, 1933 and a re-description of S.bengalensis (Chordata, Osteichthyes, Clupeiformes, Engraulidae)
Source: Zookeys. 2022 Sep 15;1121:145–73. doi: 10.3897/zookeys.1121.84171 (PMC9848800; doi:10.3897/zookeys.1121.84171)
Supplement: XML Treatment for Stolephorus bengalensis [file zookeys.1121.84171-treatment1.xml]

<!DOCTYPE tp:taxon-treatment
  PUBLIC "-//TaxonX//DTD Taxonomic Treatment Publishing DTD v0 20100105//EN" "tax-treatment-NSO.dtd">
<tp:taxon-treatment xmlns:tp="http://www.plazi.org/taxpub"><tp:treatment-meta><kwd-group><label>Taxon classification</label><kwd>
              <named-content content-type="kingdom">Animalia</named-content>
            </kwd><kwd>
              <named-content content-type="order">Clupeiformes</named-content>
            </kwd><kwd>
              <named-content content-type="family">Engraulidae</named-content>
            </kwd></kwd-group><mixed-citation publication-type="journal"><person-group><name><surname>Hata</surname><given-names>Harutaka</given-names></name><name><surname>Lavoué</surname><given-names>Sébastien</given-names></name><name><surname>Motomura</surname><given-names>Hiroyuki</given-names></name></person-group><article-title>﻿Description of three new species previously identified as <italic><tp:taxon-name><tp:taxon-name-part taxon-name-part-type="genus" reg="Stolephorus">Stolephorus</tp:taxon-name-part><tp:taxon-name-part taxon-name-part-type="species" reg="bengalensis">bengalensis</tp:taxon-name-part></tp:taxon-name></italic> (Dutt &amp; Babu Rao, 1959) or <italic><tp:taxon-name><tp:taxon-name-part taxon-name-part-type="genus" reg="Stolephorus">Stolephorus</tp:taxon-name-part><tp:taxon-name-part taxon-name-part-type="species" reg="insularis">insularis</tp:taxon-name-part></tp:taxon-name></italic> Hardenberg, 1933 and a re-description of <italic><tp:taxon-name><tp:taxon-name-part taxon-name-part-type="genus" reg="Stolephorus">S.</tp:taxon-name-part><tp:taxon-name-part taxon-name-part-type="species" reg="bengalensis">bengalensis</tp:taxon-name-part></tp:taxon-name></italic> (<tp:taxon-name><tp:taxon-name-part taxon-name-part-type="phylum">Chordata</tp:taxon-name-part></tp:taxon-name>, <tp:taxon-name><tp:taxon-name-part taxon-name-part-type="superclass">Osteichthyes</tp:taxon-name-part></tp:taxon-name>, <tp:taxon-name><tp:taxon-name-part taxon-name-part-type="order">Clupeiformes</tp:taxon-name-part></tp:taxon-name>, <tp:taxon-name><tp:taxon-name-part taxon-name-part-type="family">Engraulidae</tp:taxon-name-part></tp:taxon-name>)</article-title><source>Zookeys</source><day>15</day><month>09</month><year>2022</year><volume>1121</volume><fpage>145</fpage><lpage>173</lpage><pub-id pub-id-type="doi">10.3897/zookeys.1121.84171</pub-id></mixed-citation></tp:treatment-meta><tp:nomenclature><label>﻿</label><tp:taxon-name>
            <object-id xmlns:xlink="http://www.w3.org/1999/xlink" content-type="arpha" xlink:type="simple">67E69026-8C76-5B86-84F8-C5E877CDE39C</object-id>
            <tp:taxon-name-part taxon-name-part-type="genus" reg="Stolephorus">Stolephorus</tp:taxon-name-part>
            <tp:taxon-name-part taxon-name-part-type="species" reg="bengalensis">bengalensis</tp:taxon-name-part>
          </tp:taxon-name><tp:taxon-authority>(Dutt &amp; Babu Rao, 1959)</tp:taxon-authority><xref ref-type="fig" rid="F2">[English name: Hardenberg’s Anchovy] Figs 2</xref><xref ref-type="fig" rid="F3">, 3</xref><xref ref-type="table" rid="T2">; Tables 2</xref><xref ref-type="table" rid="T3">, 3</xref><xref ref-type="table" rid="T4">, 4</xref><tp:nomenclature-citation-list><tp:nomenclature-citation><tp:taxon-name>
                <tp:taxon-name-part taxon-name-part-type="genus" reg="Anchoviella">Anchoviella</tp:taxon-name-part>
                <tp:taxon-name-part taxon-name-part-type="species" reg="baganensis">baganensis</tp:taxon-name-part>
                <tp:taxon-name-part taxon-name-part-type="subspecies" reg="bengalensis">bengalensis</tp:taxon-name-part>
              </tp:taxon-name><comment>Dutt &amp; Babu Rao, 1959: 160 [original locality: Waltair and Kakinada, Andhra Pradesh, east coast of India; type locality: Kilakarai, Gulf of Mannar, India, based on the neotype designated by <xref ref-type="bibr" rid="B21">Hata et al. (2019)</xref>].</comment></tp:nomenclature-citation><tp:nomenclature-citation><tp:taxon-name>
                <tp:taxon-name-part taxon-name-part-type="genus" reg="Stolephorus">Stolephorus</tp:taxon-name-part>
                <tp:taxon-name-part taxon-name-part-type="species" reg="baganensis">baganensis</tp:taxon-name-part>
                <tp:taxon-name-part taxon-name-part-type="subspecies" reg="macrops">macrops</tp:taxon-name-part>
              </tp:taxon-name><comment>(lapsus memoriae for <tp:taxon-name><tp:taxon-name-part taxon-name-part-type="genus" reg="Stolephorus">Stolephorus</tp:taxon-name-part><tp:taxon-name-part taxon-name-part-type="species" reg="megalops">megalops</tp:taxon-name-part></tp:taxon-name>) (not of Delsman): <xref ref-type="bibr" rid="B34">Whitehead 1967</xref> (in part): 18 (Bay of Bengal).</comment></tp:nomenclature-citation><tp:nomenclature-citation><tp:taxon-name>
                <tp:taxon-name-part taxon-name-part-type="genus" reg="Stolephorus">Stolephorus</tp:taxon-name-part>
                <tp:taxon-name-part taxon-name-part-type="species" reg="insularis">insularis</tp:taxon-name-part>
              </tp:taxon-name><comment>(not of Delsman): <xref ref-type="bibr" rid="B35">Whitehead et al. 1988</xref> (in part): 413 (northern part of Indian Ocean); <xref ref-type="bibr" rid="B40">Young et al. 1994</xref>: 222, fig. 7 (Wangkun and Fangliao, Taiwan); <xref ref-type="bibr" rid="B39">Wongratana et al. 1999</xref> (in part): 1736 (northern part of Indian Ocean); <xref ref-type="bibr" rid="B7">Gangan et al. 2020</xref>: 562, fig. 5 (Kochi, Kerala State, India).</comment></tp:nomenclature-citation><tp:nomenclature-citation><tp:taxon-name>
                <tp:taxon-name-part taxon-name-part-type="genus" reg="Stolephorus">Stolephorus</tp:taxon-name-part>
                <tp:taxon-name-part taxon-name-part-type="species" reg="bengalensis">bengalensis</tp:taxon-name-part>
              </tp:taxon-name><comment>: <xref ref-type="bibr" rid="B21">Hata et al. 2019</xref> (in part): 24, fig. 12 (Pakistan and India; neotype designation).</comment></tp:nomenclature-citation></tp:nomenclature-citation-list></tp:nomenclature><tp:treatment-sec sec-type="Neotype" id="SECID0EU4AE"><title>Neotype.</title><p>USNM 276476, 45.8 mm SL, Kilakarai, Gulf of Mannar, India, 20 Feb 1964, J. W. Reintjes and P. S. B. R. James.</p></tp:treatment-sec><tp:treatment-sec sec-type="Non-type specimens" id="SECID0EZ4AE"><title>Non-type specimens.</title><p>46 specimens, 30.8–58.7 mm SL. <bold>India</bold>: BMNH 1969.5.30.34–45, 12 specimens, Chennai, Tamil Nadu State; OCF-P 10435, 4 specimens, 30.8–38.1 mm SL, estuary of Hooghly River, West Bengal State (purchased in fish market in Kolkata, West Bengal State); USNM 204227, 21 specimens, 42.7–51.8 mm SL, Sassan Docks, Mumbai, Maharashtra State. <bold>Pakistan</bold>: KAUM–I. 69286, 50.0 mm SL, KAUM–I. 69287, 58.7 mm SL, KAUM–I. 69288, 50.5 mm SL, KAUM–I. 69289, 54.4 mm SL, KAUM–I. 69290, 49.0 mm SL, KAUM–I. 69291, 53.1 mm SL, KAUM–I. 69292, 47.3 mm SL, KAUM–I. 69294, 58.6 mm, KAUM–I. 69295, 58.6 mm, West Wharf, Karachi.</p><fig id="F2" position="float" orientation="portrait"><object-id xmlns:xlink="http://www.w3.org/1999/xlink" content-type="doi" xlink:type="simple">10.3897/zookeys.1121.84171.figure2</object-id><object-id xmlns:xlink="http://www.w3.org/1999/xlink" content-type="arpha" xlink:type="simple">4133B2AF-7D5B-5E60-8197-7FC3DC631814</object-id><label>Figure 2.</label><caption><p><bold>A</bold> lateral <bold>B</bold> dorsal and <bold>C</bold> ventral views of neotype of <italic><tp:taxon-name><tp:taxon-name-part taxon-name-part-type="genus" reg="Stolephorus">Stolephorus</tp:taxon-name-part><tp:taxon-name-part taxon-name-part-type="species" reg="bengalensis">bengalensis</tp:taxon-name-part></tp:taxon-name></italic> (USNM 276476, 45.6 mm SL, Gulf of Mannar, India). Scale bars indicate 2 mm.</p></caption><graphic xmlns:xlink="http://www.w3.org/1999/xlink" xlink:href="zookeys-1121-145_article-84171__-g002.jpg" position="float" orientation="portrait" xlink:type="simple" id="oo_743791.jpg"><uri content-type="original_file" xlink:type="simple">https://binary.pensoft.net/fig/743791</uri></graphic></fig></tp:treatment-sec><tp:treatment-sec sec-type="diagnosis" id="SECID0EB6AE"><title>Diagnosis.</title><p>A species of <italic><tp:taxon-name><tp:taxon-name-part taxon-name-part-type="genus" reg="Stolephorus">Stolephorus</tp:taxon-name-part></tp:taxon-name></italic> with the following combination of characters: 1UGR 16–19 (modally 18), 1LGR 23–27 (25), 1TGR 40–45 (44); 2UGR 11–15 (13), 2LGR 21–25 (23), 2TGR 33–39 (36); 3UGR 10–12 (11), 3LGR 13–15 (13), 3TGR 23–27 (24); 4UGR 7–9 (8), 4LGR 10–12 (11), 4TGR 17–21 (19); prepelvic scutes 5–7 (6); total vertebrae 40 or 41 (40); long maxilla, posterior tip just reaching or slightly short of posterior margin of opercle; predorsal scutes present; pelvic scute without spine; body scales deciduous; posterior border of pre-opercle concave, indented; paired dark patch on parietal area with little following pigmentation; distinct double pigment lines along dorsum posterior to dorsal fin; black spots below eye and on lower-jaw tip absent; anal-fin base long, 19.0–21.3% (20.2%) of SL; maximum orbit diameter 7.3–8.6% (8.1%) of SL; third dorsal-fin ray long, 18.5–19.9% (19.0%) of SL; pelvic fin rather long, 9.4–11.0% (10.2%) of SL, its posterior tip not reaching to vertical through dorsal-fin origin when depressed in specimens &gt; 50 mm SL; distance between posterior ends of supramaxilla and maxilla 5.3–6.6% (5.8%) of SL.</p></tp:treatment-sec><tp:treatment-sec sec-type="description" id="SECID0EO6AE"><title>Description.</title><p>Data for neotype presented first, followed by data for non-type specimens in parentheses (if different). Counts and measurements, expressed as percentages of SL or HL, given in Tables <xref ref-type="table" rid="T2">2</xref> and <xref ref-type="table" rid="T3">3</xref>. Body laterally compressed, elongate, deepest at dorsal-fin origin. Dorsal profile of head and body slightly convex from snout tip to dorsal-fin origin, gently lowering to uppermost point of caudal-fin base. Ventral profile of head and body slightly convex from lower jaw tip to pelvic-fin insertion, thereafter, slowly rising to lowermost point of caudal-fin base. Single spine-like scute just anterior to dorsal-fin origin. Abdomen somewhat rounded, covered with seven (four to seven) spine-like prepelvic scutes. Pelvic scute without spine. Postpelvic scutes absent. Anus just anterior to anal-fin origin. Snout tip rounded; snout length less than eye diameter. Mouth large, inferior, ventral to body axis, extending backwards beyond posterior margin of eye. Maxilla long, its posterior tip pointed, just reaching (or slightly short of) opercle posterior margin. Lower jaw slender. Single row of conical teeth on both jaws and palatine. Patch of fine conical teeth on pterygoid. Several distinct conical teeth on vomer. Several rows of conical teeth on upper edges of basihyal and basibranchial. Eye large, round, covered with adipose eyelid, positioned laterally on head dorsal to horizontal through pectoral-fin insertion, visible in dorsal view. Pupil round. Orbit elliptical. Nostrils close to each other, anterior to orbit. Posterior margin of pre-opercle concave, indented. Subopercle and opercle with smoothly rounded posterior margins. Gill membrane without serrations. Interorbital space flat, width less than eye diameter. Pseudobranchial filaments present, length of longest filament less than eye diameter. Gill rakers long, slender, rough, visible from side of head when mouth opened. Single row of asperities on anterior surface of gill rakers. Isthmus muscle long, reaching anteriorly to posterior margin of gill membranes. Urohyal hidden by isthmus muscle, not visible without dissection. Gill membrane on each side joined distally, most of isthmus muscle exposed, not covered by gill membrane. Scales on lateral surface of body thin, cycloid, deciduous, those on lateral body surface with several centrally continuous vertical grooves and several longitudinal striae anteriorly (Fig. <xref ref-type="fig" rid="F3">3</xref>). Head scales absent. Fins scaleless, except for broad triangular sheath of scales on caudal fin. Dorsal-fin origin posterior to vertical through base of last pelvic-fin ray, slightly posterior to middle of body. Dorsal and anal fins with three anteriormost rays unbranched. First dorsal- and anal-fin rays minute. Anteriormost three rays of both dorsal and anal fins closely spaced. Anal-fin origin just below base of tenth (ninth to eleventh) dorsal-fin ray. Posterior tip of depressed anal fin not reaching caudal-fin base. Uppermost pectoral-fin ray unbranched, inserted below body axis. Posterior tip of pectoral fin not reaching to pelvic fin insertion. Dorsal, ventral and posterior margins of pectoral fin nearly linear. Pelvic fin shorter than pectoral fin, insertion anterior to vertical through dorsal-fin origin. Posterior tip of depressed pelvic fin not reaching to vertical through dorsal-fin origin. Caudal fin forked, posterior tips pointed.</p><table-wrap id="T2" position="float" orientation="portrait"><label>Table 2.</label><caption><p>Meristics of specimens of <italic><tp:taxon-name><tp:taxon-name-part taxon-name-part-type="genus" reg="Stolephorus">Stolephorus</tp:taxon-name-part><tp:taxon-name-part taxon-name-part-type="species" reg="bengalensis">bengalensis</tp:taxon-name-part></tp:taxon-name></italic> and <italic><tp:taxon-name><tp:taxon-name-part taxon-name-part-type="genus" reg="Stolephorus">Stolephorus</tp:taxon-name-part><tp:taxon-name-part taxon-name-part-type="species" reg="eldorado">eldorado</tp:taxon-name-part></tp:taxon-name></italic> sp. nov.</p></caption><table id="TID0EPZBG" rules="all"><tbody><tr><th rowspan="1" colspan="1"/><th rowspan="1" colspan="3">
                    <italic>
                      <tp:taxon-name><tp:taxon-name-part taxon-name-part-type="genus" reg="Stolephorus">Stolephorus</tp:taxon-name-part><tp:taxon-name-part taxon-name-part-type="species" reg="bengalensis">bengalensis</tp:taxon-name-part></tp:taxon-name>
                    </italic>
                  </th><th rowspan="1" colspan="3"><italic><tp:taxon-name><tp:taxon-name-part taxon-name-part-type="genus" reg="Stolephorus">Stolephorus</tp:taxon-name-part><tp:taxon-name-part taxon-name-part-type="species" reg="eldorado">eldorado</tp:taxon-name-part></tp:taxon-name></italic> sp. nov.</th></tr><tr><th rowspan="2" colspan="1"/><th rowspan="1" colspan="1">Neotype of <italic><tp:taxon-name><tp:taxon-name-part taxon-name-part-type="genus" reg="Anchoviella">Anchoviella</tp:taxon-name-part><tp:taxon-name-part taxon-name-part-type="species" reg="baganensis">baganensis</tp:taxon-name-part><tp:taxon-name-part taxon-name-part-type="subspecies" reg="bengalensis">bengalensis</tp:taxon-name-part></tp:taxon-name></italic></th><th rowspan="1" colspan="1">Non-types</th><th rowspan="1" colspan="1"/><th rowspan="1" colspan="1">Holotype</th><th rowspan="1" colspan="2">Paratypes</th></tr><tr><th rowspan="1" colspan="1">USNM 276476</th><th rowspan="1" colspan="1"><italic>n</italic> = 46</th><th rowspan="1" colspan="1"/><th rowspan="1" colspan="1">KAUM–I. 94517</th><th rowspan="1" colspan="2"><italic>n</italic> = 57</th></tr><tr><td rowspan="1" colspan="1">Standard length (mm)</td><td rowspan="1" colspan="1">45.8</td><td rowspan="1" colspan="1">30.8–58.7</td><td rowspan="1" colspan="1">Modes ± SD</td><td rowspan="1" colspan="1">44.4</td><td rowspan="1" colspan="1">37.5–58.8</td><td rowspan="1" colspan="1">Modes ± SD</td></tr><tr><td rowspan="1" colspan="1">Dorsal-fin rays (unbranched)</td><td rowspan="1" colspan="1">3</td><td rowspan="1" colspan="1">3</td><td rowspan="1" colspan="1">3 ± 0</td><td rowspan="1" colspan="1">3</td><td rowspan="1" colspan="1">3</td><td rowspan="1" colspan="1">3 ± 0</td></tr><tr><td rowspan="1" colspan="1">Dorsal-fin rays (branched)</td><td rowspan="1" colspan="1">12</td><td rowspan="1" colspan="1">11–14</td><td rowspan="1" colspan="1">13 ± 0.7</td><td rowspan="1" colspan="1">13</td><td rowspan="1" colspan="1">11–14</td><td rowspan="1" colspan="1">13 ± 0.6</td></tr><tr><td rowspan="1" colspan="1">Anal-fin rays (unbranched)</td><td rowspan="1" colspan="1">3</td><td rowspan="1" colspan="1">3</td><td rowspan="1" colspan="1">3 ± 0</td><td rowspan="1" colspan="1">3</td><td rowspan="1" colspan="1">3*</td><td rowspan="1" colspan="1">3 ± 0.1</td></tr><tr><td rowspan="1" colspan="1">Anal-fin rays (branched)</td><td rowspan="1" colspan="1">18</td><td rowspan="1" colspan="1">16–20</td><td rowspan="1" colspan="1">18 ± 0.9</td><td rowspan="1" colspan="1">18</td><td rowspan="1" colspan="1">16–19</td><td rowspan="1" colspan="1">18 ± 0.6</td></tr><tr><td rowspan="1" colspan="1">Pectoral-fin rays (unbranched)</td><td rowspan="1" colspan="1">1</td><td rowspan="1" colspan="1">1</td><td rowspan="1" colspan="1">1 ± 0</td><td rowspan="1" colspan="1">1</td><td rowspan="1" colspan="1">1</td><td rowspan="1" colspan="1">1 ± 0</td></tr><tr><td rowspan="1" colspan="1">Pectoral-fin rays (branched)</td><td rowspan="1" colspan="1">11</td><td rowspan="1" colspan="1">10–12</td><td rowspan="1" colspan="1">11 ± 0.7</td><td rowspan="1" colspan="1">12</td><td rowspan="1" colspan="1">9–13</td><td rowspan="1" colspan="1">11 ± 0.8</td></tr><tr><td rowspan="1" colspan="1">Pelvic-fin rays (unbranched)</td><td rowspan="1" colspan="1">1</td><td rowspan="1" colspan="1">1</td><td rowspan="1" colspan="1">1 ± 0</td><td rowspan="1" colspan="1">1</td><td rowspan="1" colspan="1">1</td><td rowspan="1" colspan="1">1 ± 0</td></tr><tr><td rowspan="1" colspan="1">Pelvic-fin rays (branched)</td><td rowspan="1" colspan="1">6</td><td rowspan="1" colspan="1">6</td><td rowspan="1" colspan="1">6 ± 0</td><td rowspan="1" colspan="1">6</td><td rowspan="1" colspan="1">6</td><td rowspan="1" colspan="1">6 ± 0</td></tr><tr><td rowspan="1" colspan="1">Gill rakers on 1<sup>st</sup> gill arch (upper)</td><td rowspan="1" colspan="1">16</td><td rowspan="1" colspan="1">17–19</td><td rowspan="1" colspan="1">18 ± 0.8</td><td rowspan="1" colspan="1">18</td><td rowspan="1" colspan="1">16–21</td><td rowspan="1" colspan="1">18 ± 1.1</td></tr><tr><td rowspan="1" colspan="1">Gill rakers on 1<sup>st</sup> gill arch (lower)</td><td rowspan="1" colspan="1">24</td><td rowspan="1" colspan="1">23–27</td><td rowspan="1" colspan="1">25 ± 1.1</td><td rowspan="1" colspan="1">26</td><td rowspan="1" colspan="1">23–28</td><td rowspan="1" colspan="1">25 ± 1.0</td></tr><tr><td rowspan="1" colspan="1">Gill rakers on 1<sup>st</sup> gill arch (total)</td><td rowspan="1" colspan="1">40</td><td rowspan="1" colspan="1">40–45</td><td rowspan="1" colspan="1">44 ± 1.5</td><td rowspan="1" colspan="1">44</td><td rowspan="1" colspan="1">40–47</td><td rowspan="1" colspan="1">42 ± 1.7</td></tr><tr><td rowspan="1" colspan="1">Gill rakers on 2<sup>nd</sup> gill arch (upper)</td><td rowspan="1" colspan="1">13</td><td rowspan="1" colspan="1">11–15</td><td rowspan="1" colspan="1">13 ± 0.8</td><td rowspan="1" colspan="1">12</td><td rowspan="1" colspan="1">10–14</td><td rowspan="1" colspan="1">13 ± 0.8</td></tr><tr><td rowspan="1" colspan="1">Gill rakers on 2<sup>nd</sup> gill arch (lower)</td><td rowspan="1" colspan="1">22</td><td rowspan="1" colspan="1">21–25</td><td rowspan="1" colspan="1">23 ± 0.9</td><td rowspan="1" colspan="1">24</td><td rowspan="1" colspan="1">20–24</td><td rowspan="1" colspan="1">23 ± 1.0</td></tr><tr><td rowspan="1" colspan="1">Gill rakers on 2<sup>nd</sup> gill arch (total)</td><td rowspan="1" colspan="1">35</td><td rowspan="1" colspan="1">33–39</td><td rowspan="1" colspan="1">36 ± 1.5</td><td rowspan="1" colspan="1">36</td><td rowspan="1" colspan="1">30–38</td><td rowspan="1" colspan="1">36 ± 1.5</td></tr><tr><td rowspan="1" colspan="1">Gill rakers on 3<sup>rd</sup> gill arch (upper)</td><td rowspan="1" colspan="1">10</td><td rowspan="1" colspan="1">10–12</td><td rowspan="1" colspan="1">11 ± 0.6</td><td rowspan="1" colspan="1">10</td><td rowspan="1" colspan="1">8–12</td><td rowspan="1" colspan="1">10 ± 0.8</td></tr><tr><td rowspan="1" colspan="1">Gill rakers on 3<sup>rd</sup> gill arch (lower)</td><td rowspan="1" colspan="1">13</td><td rowspan="1" colspan="1">13–15</td><td rowspan="1" colspan="1">13 ± 0.6</td><td rowspan="1" colspan="1">13</td><td rowspan="1" colspan="1">12–14</td><td rowspan="1" colspan="1">13 ± 0.6</td></tr><tr><td rowspan="1" colspan="1">Gill rakers on 3<sup>rd</sup> gill arch (total)</td><td rowspan="1" colspan="1">23</td><td rowspan="1" colspan="1">23–27</td><td rowspan="1" colspan="1">24 ± 1.1</td><td rowspan="1" colspan="1">23</td><td rowspan="1" colspan="1">20–26</td><td rowspan="1" colspan="1">23 ± 1.1</td></tr><tr><td rowspan="1" colspan="1">Gill rakers on 4<sup>th</sup> gill arch (upper)</td><td rowspan="1" colspan="1">9</td><td rowspan="1" colspan="1">7–9</td><td rowspan="1" colspan="1">8 ± 0.6</td><td rowspan="1" colspan="1">8</td><td rowspan="1" colspan="1">7–10</td><td rowspan="1" colspan="1">8 ± 0.7</td></tr><tr><td rowspan="1" colspan="1">Gill rakers on 4<sup>th</sup> gill arch (lower)</td><td rowspan="1" colspan="1">10</td><td rowspan="1" colspan="1">10–12</td><td rowspan="1" colspan="1">11 ± 0.5</td><td rowspan="1" colspan="1">11</td><td rowspan="1" colspan="1">9–12</td><td rowspan="1" colspan="1">11 ± 0.8</td></tr><tr><td rowspan="1" colspan="1">Gill rakers on 4<sup>th</sup> gill arch (total)</td><td rowspan="1" colspan="1">19</td><td rowspan="1" colspan="1">17–21</td><td rowspan="1" colspan="1">19 ± 1.0</td><td rowspan="1" colspan="1">19</td><td rowspan="1" colspan="1">16–22</td><td rowspan="1" colspan="1">18 ± 1.3</td></tr><tr><td rowspan="1" colspan="1">Gill rakers on posterior face of 3<sup>rd</sup> gill arch</td><td rowspan="1" colspan="1">6</td><td rowspan="1" colspan="1">4–7</td><td rowspan="1" colspan="1">5 ± 0.7</td><td rowspan="1" colspan="1">5</td><td rowspan="1" colspan="1">4–7</td><td rowspan="1" colspan="1">5 ± 0.7</td></tr><tr><td rowspan="1" colspan="1">Prepelvic scutes</td><td rowspan="1" colspan="1">7</td><td rowspan="1" colspan="1">5–7</td><td rowspan="1" colspan="1">6 ± 0.5</td><td rowspan="1" colspan="1">6</td><td rowspan="1" colspan="1">5–7</td><td rowspan="1" colspan="1">6 ± 0.6</td></tr><tr><td rowspan="1" colspan="1">Scale rows in longitudinal series</td><td rowspan="1" colspan="1">35</td><td rowspan="1" colspan="1">34–36</td><td rowspan="1" colspan="1">35 ± 0.7</td><td rowspan="1" colspan="1">34</td><td rowspan="1" colspan="1">34–36</td><td rowspan="1" colspan="1">35 ± 0.7</td></tr><tr><td rowspan="1" colspan="1">Transverse scales</td><td rowspan="1" colspan="1">8</td><td rowspan="1" colspan="1">8</td><td rowspan="1" colspan="1">8 ± 0</td><td rowspan="1" colspan="1">8</td><td rowspan="1" colspan="1">8–9</td><td rowspan="1" colspan="1">8 ± 0.3</td></tr><tr><td rowspan="1" colspan="1">Pseudobranchial filaments</td><td rowspan="1" colspan="1">broken</td><td rowspan="1" colspan="1">13–18</td><td rowspan="1" colspan="1">16 ± 1.3</td><td rowspan="1" colspan="1">17</td><td rowspan="1" colspan="1">14–18</td><td rowspan="1" colspan="1">16 ± 1.2</td></tr><tr><td rowspan="1" colspan="1">Total vertebrae</td><td rowspan="1" colspan="1">40</td><td rowspan="1" colspan="1">40–41</td><td rowspan="1" colspan="1">40 ± 0.4</td><td rowspan="1" colspan="1">39</td><td rowspan="1" colspan="1">38–40</td><td rowspan="1" colspan="1">39 ± 0.7</td></tr></tbody></table><table-wrap-foot><fn><p>*one specimen with 4 unbranched anal-fin rays.</p></fn></table-wrap-foot></table-wrap><table-wrap id="T3" position="float" orientation="portrait"><label>Table 3.</label><caption><p>Morphometrics of specimens of <italic><tp:taxon-name><tp:taxon-name-part taxon-name-part-type="genus" reg="Stolephorus">Stolephorus</tp:taxon-name-part><tp:taxon-name-part taxon-name-part-type="species" reg="bengalensis">bengalensis</tp:taxon-name-part></tp:taxon-name></italic> and <italic><tp:taxon-name><tp:taxon-name-part taxon-name-part-type="genus" reg="Stolephorus">Stolephorus</tp:taxon-name-part><tp:taxon-name-part taxon-name-part-type="species" reg="eldorado">eldorado</tp:taxon-name-part></tp:taxon-name></italic> sp. nov.</p></caption><table id="TID0ECZAI" rules="all"><tbody><tr><th rowspan="1" colspan="1"/><th rowspan="1" colspan="3">
                    <italic>
                      <tp:taxon-name><tp:taxon-name-part taxon-name-part-type="genus" reg="Stolephorus">Stolephorus</tp:taxon-name-part><tp:taxon-name-part taxon-name-part-type="species" reg="bengalensis">bengalensis</tp:taxon-name-part></tp:taxon-name>
                    </italic>
                  </th><th rowspan="1" colspan="3"><italic><tp:taxon-name><tp:taxon-name-part taxon-name-part-type="genus" reg="Stolephorus">Stolephorus</tp:taxon-name-part><tp:taxon-name-part taxon-name-part-type="species" reg="eldorado">eldorado</tp:taxon-name-part></tp:taxon-name></italic> sp. nov.</th></tr><tr><th rowspan="2" colspan="1"/><th rowspan="1" colspan="1">Neotype of <italic><tp:taxon-name><tp:taxon-name-part taxon-name-part-type="genus" reg="Anchoviella">Anchoviella</tp:taxon-name-part><tp:taxon-name-part taxon-name-part-type="species" reg="baganensis">baganensis</tp:taxon-name-part><tp:taxon-name-part taxon-name-part-type="subspecies" reg="bengalensis">bengalensis</tp:taxon-name-part></tp:taxon-name></italic></th><th rowspan="1" colspan="1">Non-types</th><th rowspan="1" colspan="1"/><th rowspan="1" colspan="1">Holotype</th><th rowspan="1" colspan="1">Paratypes</th><th rowspan="1" colspan="1"/></tr><tr><th rowspan="1" colspan="1">USNM 276476</th><th rowspan="1" colspan="1"><italic>n</italic> = 46</th><th rowspan="1" colspan="1"/><th rowspan="1" colspan="1">KAUM–I. 94517</th><th rowspan="1" colspan="1"><italic>n</italic> = 57</th><th rowspan="1" colspan="1"/></tr><tr><td rowspan="1" colspan="1">Standard length (mm)</td><td rowspan="1" colspan="1">45.8</td><td rowspan="1" colspan="1">30.8–58.7</td><td rowspan="1" colspan="1">Means ± SD</td><td rowspan="1" colspan="1">44.4</td><td rowspan="1" colspan="1">37.5–58.8</td><td rowspan="1" colspan="1">Means ± SD</td></tr><tr><td rowspan="1" colspan="7">As % SL</td></tr><tr><td rowspan="1" colspan="1">Head length</td><td rowspan="1" colspan="1">25.8</td><td rowspan="1" colspan="1">23.0–26.1</td><td rowspan="1" colspan="1">24.7 ± 0.8</td><td rowspan="1" colspan="1">26.1</td><td rowspan="1" colspan="1">22.8–27.8</td><td rowspan="1" colspan="1">25.7 ± 1.3</td></tr><tr><td rowspan="1" colspan="1">Body depth</td><td rowspan="1" colspan="1">20.7</td><td rowspan="1" colspan="1">19.8–22.9</td><td rowspan="1" colspan="1">21.5 ± 0.7</td><td rowspan="1" colspan="1">17.9</td><td rowspan="1" colspan="1">17.3–22.0</td><td rowspan="1" colspan="1">20.3 ± 1.3</td></tr><tr><td rowspan="1" colspan="1">Pre-dorsal-fin length</td><td rowspan="1" colspan="1">56.8</td><td rowspan="1" colspan="1">52.3–57.1</td><td rowspan="1" colspan="1">54.5 ± 1.3</td><td rowspan="1" colspan="1">53.7</td><td rowspan="1" colspan="1">51.6–56.5</td><td rowspan="1" colspan="1">54.0 ± 1.2</td></tr><tr><td rowspan="1" colspan="1">Snout tip to pectoral-fin insertion</td><td rowspan="1" colspan="1">29.0</td><td rowspan="1" colspan="1">25.1–27.9</td><td rowspan="1" colspan="1">26.4 ± 0.8</td><td rowspan="1" colspan="1">28.0</td><td rowspan="1" colspan="1">22.5–29.2</td><td rowspan="1" colspan="1">26.9 ± 1.6</td></tr><tr><td rowspan="1" colspan="1">Snout tip to pelvic-fin insertion</td><td rowspan="1" colspan="1">47.6</td><td rowspan="1" colspan="1">42.4–49.4</td><td rowspan="1" colspan="1">45.1 ± 1.3</td><td rowspan="1" colspan="1">45.4</td><td rowspan="1" colspan="1">43.9–48.6</td><td rowspan="1" colspan="1">46.1 ± 1.2</td></tr><tr><td rowspan="1" colspan="1">Snout tip to anal-fin origin</td><td rowspan="1" colspan="1">66.3</td><td rowspan="1" colspan="1">61.3–66.5</td><td rowspan="1" colspan="1">64.2 ± 1.2</td><td rowspan="1" colspan="1">61.4</td><td rowspan="1" colspan="1">61.3–66.5</td><td rowspan="1" colspan="1">63.6 ± 1.2</td></tr><tr><td rowspan="1" colspan="1">Dorsal-fin base length</td><td rowspan="1" colspan="1">13.4</td><td rowspan="1" colspan="1">13.3–15.6</td><td rowspan="1" colspan="1">14.5 ± 0.6</td><td rowspan="1" colspan="1">14.3</td><td rowspan="1" colspan="1">13.2–15.7</td><td rowspan="1" colspan="1">14.6 ± 0.5</td></tr><tr><td rowspan="1" colspan="1">Anal-fin base length</td><td rowspan="1" colspan="1">20.8</td><td rowspan="1" colspan="1">19.0–21.3</td><td rowspan="1" colspan="1">20.2 ± 0.6</td><td rowspan="1" colspan="1">20.4</td><td rowspan="1" colspan="1">19.0–22.3</td><td rowspan="1" colspan="1">20.4 ± 0.8</td></tr><tr><td rowspan="1" colspan="1">Caudal-peduncle length</td><td rowspan="1" colspan="1">17.4</td><td rowspan="1" colspan="1">16.0–20.0</td><td rowspan="1" colspan="1">18.0 ± 1.1</td><td rowspan="1" colspan="1">18.1</td><td rowspan="1" colspan="1">16.4–19.8</td><td rowspan="1" colspan="1">18.2 ± 1.0</td></tr><tr><td rowspan="1" colspan="1">Caudal-peduncle depth</td><td rowspan="1" colspan="1">10.0</td><td rowspan="1" colspan="1">9.3–11.2</td><td rowspan="1" colspan="1">10.3 ± 0.4</td><td rowspan="1" colspan="1">9.3</td><td rowspan="1" colspan="1">8.7–10.9</td><td rowspan="1" colspan="1">9.7 ± 0.6</td></tr><tr><td rowspan="1" colspan="1">D–P1</td><td rowspan="1" colspan="1">37.2</td><td rowspan="1" colspan="1">33.9–38.1</td><td rowspan="1" colspan="1">35.9 ± 1.1</td><td rowspan="1" colspan="1">34.7</td><td rowspan="1" colspan="1">34.2–39.6</td><td rowspan="1" colspan="1">36.3 ± 1.2</td></tr><tr><td rowspan="1" colspan="1">D–P2</td><td rowspan="1" colspan="1">23.0</td><td rowspan="1" colspan="1">21.3–25.9</td><td rowspan="1" colspan="1">23.8 ± 1.0</td><td rowspan="1" colspan="1">20.4</td><td rowspan="1" colspan="1">19.1–26.1</td><td rowspan="1" colspan="1">23.2 ± 1.7</td></tr><tr><td rowspan="1" colspan="1">D–A</td><td rowspan="1" colspan="1">22.0</td><td rowspan="1" colspan="1">21.3–24.2</td><td rowspan="1" colspan="1">22.7 ± 0.8</td><td rowspan="1" colspan="1">20.2</td><td rowspan="1" colspan="1">19.2–23.2</td><td rowspan="1" colspan="1">21.6 ± 1.1</td></tr><tr><td rowspan="1" colspan="1">P1–P2</td><td rowspan="1" colspan="1">22.1</td><td rowspan="1" colspan="1">17.3–22.2</td><td rowspan="1" colspan="1">19.3 ± 1.4</td><td rowspan="1" colspan="1">19.6</td><td rowspan="1" colspan="1">16.9–23.8</td><td rowspan="1" colspan="1">20.3 ± 1.8</td></tr><tr><td rowspan="1" colspan="1">P2–A</td><td rowspan="1" colspan="1">19.7</td><td rowspan="1" colspan="1">15.9–20.3</td><td rowspan="1" colspan="1">18.6 ± 1.1</td><td rowspan="1" colspan="1">17.3</td><td rowspan="1" colspan="1">16.1–20.3</td><td rowspan="1" colspan="1">18.2 ± 1.0</td></tr><tr><td rowspan="1" colspan="1">Pectoral-fin length</td><td rowspan="1" colspan="1">broken</td><td rowspan="1" colspan="1">15.9–16.9</td><td rowspan="1" colspan="1">16.4 ± 0.4</td><td rowspan="1" colspan="1">18.0</td><td rowspan="1" colspan="1">14.9–18.5</td><td rowspan="1" colspan="1">16.5 ± 0.8</td></tr><tr><td rowspan="1" colspan="1">Pelvic-fin length</td><td rowspan="1" colspan="1">broken</td><td rowspan="1" colspan="1">9.4–11.0</td><td rowspan="1" colspan="1">10..2 ± 0.4</td><td rowspan="1" colspan="1">10.6</td><td rowspan="1" colspan="1">9.1–11.0</td><td rowspan="1" colspan="1">10.0 ± 0.5</td></tr><tr><td rowspan="1" colspan="1">Maxilla length</td><td rowspan="1" colspan="1">broken</td><td rowspan="1" colspan="1">19.7–22.3</td><td rowspan="1" colspan="1">21.0 ± 0.7</td><td rowspan="1" colspan="1">21.5</td><td rowspan="1" colspan="1">19.6–22.9</td><td rowspan="1" colspan="1">21.4 ± 0.9</td></tr><tr><td rowspan="1" colspan="1">Lower-jaw length</td><td rowspan="1" colspan="1">17.1</td><td rowspan="1" colspan="1">15.3–17.6</td><td rowspan="1" colspan="1">16.3 ± 0.5</td><td rowspan="1" colspan="1">17.3</td><td rowspan="1" colspan="1">14.6–17.9</td><td rowspan="1" colspan="1">16.7 ± 0.7</td></tr><tr><td rowspan="1" colspan="1">Supramaxilla end to maxilla end</td><td rowspan="1" colspan="1">broken</td><td rowspan="1" colspan="1">5.3–6.6</td><td rowspan="1" colspan="1">5.8 ± 0.3</td><td rowspan="1" colspan="1">5.1</td><td rowspan="1" colspan="1">5.0–6.3</td><td rowspan="1" colspan="1">5.6 ± 0.4</td></tr><tr><td rowspan="1" colspan="1">Maximum orbit diameter</td><td rowspan="1" colspan="1">8.5</td><td rowspan="1" colspan="1">7.3–8.6</td><td rowspan="1" colspan="1">8.1 ± 0.3</td><td rowspan="1" colspan="1">9.3</td><td rowspan="1" colspan="1">8.2–9.9</td><td rowspan="1" colspan="1">8.9 ± 0.4</td></tr><tr><td rowspan="1" colspan="1">Eye diameter</td><td rowspan="1" colspan="1">6.9</td><td rowspan="1" colspan="1">6.1–7.6</td><td rowspan="1" colspan="1">6.9 ± 0.3</td><td rowspan="1" colspan="1">8.0</td><td rowspan="1" colspan="1">6.4–8.6</td><td rowspan="1" colspan="1">7.5 ± 0.5</td></tr><tr><td rowspan="1" colspan="1">Snout length</td><td rowspan="1" colspan="1">4.4</td><td rowspan="1" colspan="1">3.4–4.0</td><td rowspan="1" colspan="1">3.7 ± 0.2</td><td rowspan="1" colspan="1">3.7</td><td rowspan="1" colspan="1">3.1–4.3</td><td rowspan="1" colspan="1">3.7 ± 0.3</td></tr><tr><td rowspan="1" colspan="1">Interorbital width</td><td rowspan="1" colspan="1">6.74</td><td rowspan="1" colspan="1">5.2–6.3</td><td rowspan="1" colspan="1">5.9 ± 0.3</td><td rowspan="1" colspan="1">5.8</td><td rowspan="1" colspan="1">4.9–6.2</td><td rowspan="1" colspan="1">5.8 ± 0.3</td></tr><tr><td rowspan="1" colspan="1">Postorbital length</td><td rowspan="1" colspan="1">12.8</td><td rowspan="1" colspan="1">11.8–14.1</td><td rowspan="1" colspan="1">13.0 ± 0.5</td><td rowspan="1" colspan="1">12.3</td><td rowspan="1" colspan="1">11.6–14.9</td><td rowspan="1" colspan="1">12.9 ± 0.7</td></tr><tr><td rowspan="1" colspan="1">1<sup>st</sup> dorsal-fin ray length</td><td rowspan="1" colspan="1">0.9</td><td rowspan="1" colspan="1">0.9–2.1</td><td rowspan="1" colspan="1">1.5 ± 0.3</td><td rowspan="1" colspan="1">1.9</td><td rowspan="1" colspan="1">0.9–2.2</td><td rowspan="1" colspan="1">1.5 ± 0.3</td></tr><tr><td rowspan="1" colspan="1">2<sup>nd</sup> dorsal-fin ray length</td><td rowspan="1" colspan="1">7.3</td><td rowspan="1" colspan="1">6.6–8.9</td><td rowspan="1" colspan="1">7.7 ± 0.6</td><td rowspan="1" colspan="1">broken</td><td rowspan="1" colspan="1">5.9–8.1</td><td rowspan="1" colspan="1">7.3 ± 0.6</td></tr><tr><td rowspan="1" colspan="1">3<sup>rd</sup> dorsal-fin ray length</td><td rowspan="1" colspan="1">18.8</td><td rowspan="1" colspan="1">18.5–19.9</td><td rowspan="1" colspan="1">19.0 ± 0.4</td><td rowspan="1" colspan="1">broken</td><td rowspan="1" colspan="1">15.9–18.6</td><td rowspan="1" colspan="1">17.4 ± 0.8</td></tr><tr><td rowspan="1" colspan="1">1<sup>st</sup> anal-fin ray length</td><td rowspan="1" colspan="1">1.9</td><td rowspan="1" colspan="1">1.0–2.0</td><td rowspan="1" colspan="1">1.6 ± 0.3</td><td rowspan="1" colspan="1">1.5</td><td rowspan="1" colspan="1">0.8–2.2</td><td rowspan="1" colspan="1">1.6 ± 0.3</td></tr><tr><td rowspan="1" colspan="1">2<sup>nd</sup> anal-fin ray length</td><td rowspan="1" colspan="1">5.2</td><td rowspan="1" colspan="1">4.6–6.3</td><td rowspan="1" colspan="1">5.4 ± 0.5</td><td rowspan="1" colspan="1">6.5</td><td rowspan="1" colspan="1">4.1–6.5</td><td rowspan="1" colspan="1">5.2 ± 0.8</td></tr><tr><td rowspan="1" colspan="1">3<sup>rd</sup> anal-fin ray length</td><td rowspan="1" colspan="1">13.0</td><td rowspan="1" colspan="1">14.0–16.5</td><td rowspan="1" colspan="1">15.0 ± 0.8</td><td rowspan="1" colspan="1">14.4</td><td rowspan="1" colspan="1">13.3–15.5</td><td rowspan="1" colspan="1">14.1 ± 1.8</td></tr></tbody></table><table-wrap-foot><fn><p>Abbreviations: D–P1 (distance from dorsal-fin origin to pectoral-fin insertion); D–P2 (distance from dorsal-fin origin to pelvic-fin insertion); D–A (distance between origins of dorsal and anal fins); P1–P2 (distance between insertions of pectoral and pelvic fins); P2–A (distance between pelvic-fin insertion and anal-fin origin).</p></fn></table-wrap-foot></table-wrap><fig id="F3" position="float" orientation="portrait"><object-id xmlns:xlink="http://www.w3.org/1999/xlink" content-type="doi" xlink:type="simple">10.3897/zookeys.1121.84171.figure3</object-id><object-id xmlns:xlink="http://www.w3.org/1999/xlink" content-type="arpha" xlink:type="simple">A3BB0502-3256-53EF-8D7A-FE2B88819A90</object-id><label>Figure 3.</label><caption><p>Stained scale removed from right side of mid-body (above anal fin) of <italic><tp:taxon-name><tp:taxon-name-part taxon-name-part-type="genus" reg="Stolephorus">Stolephorus</tp:taxon-name-part><tp:taxon-name-part taxon-name-part-type="species" reg="bengalensis">bengalensis</tp:taxon-name-part></tp:taxon-name></italic>, BMNH 1969.5.30.34–45, 47.8 mm SL, Chennai, India (left-right inverted; scale bar indicates 0.5 mm).</p></caption><graphic xmlns:xlink="http://www.w3.org/1999/xlink" xlink:href="zookeys-1121-145_article-84171__-g003.jpg" position="float" orientation="portrait" xlink:type="simple" id="oo_743792.jpg"><uri content-type="original_file" xlink:type="simple">https://binary.pensoft.net/fig/743792</uri></graphic></fig></tp:treatment-sec><tp:treatment-sec sec-type="Colour of preserved specimens" id="SECID0EOTBG"><title>Colour of preserved specimens.</title><p>Body uniformly pale ivory. A pair of distinct dark patches on parietal region, with little pigmentation on occipital area. Double pigmented lines dorsally posterior to dorsal fin. A few melanophores scattered anteriorly on snout. No black spots below eye and on lower-jaw tip. Melanophores scattered along bases of dorsal and anal fins. All fins transparent, melanophores scattered along fin rays of caudal fin and anterior parts of dorsal and anal fins.</p></tp:treatment-sec><tp:treatment-sec sec-type="distribution" id="SECID0ETTBG"><title>Distribution.</title><p><italic><tp:taxon-name><tp:taxon-name-part taxon-name-part-type="genus" reg="Stolephorus">Stolephorus</tp:taxon-name-part><tp:taxon-name-part taxon-name-part-type="species" reg="bengalensis">bengalensis</tp:taxon-name-part></tp:taxon-name></italic> is distributed in the northern Indian Ocean from Pakistan to the Bay of Bengal (Fig. <xref ref-type="fig" rid="F4">4</xref>). It is abundantly landed and marketed along the coast of the Bay of Bengal.</p><fig id="F4" position="float" orientation="portrait"><object-id xmlns:xlink="http://www.w3.org/1999/xlink" content-type="doi" xlink:type="simple">10.3897/zookeys.1121.84171.figure4</object-id><object-id xmlns:xlink="http://www.w3.org/1999/xlink" content-type="arpha" xlink:type="simple">EE6BE0FC-377C-5467-896D-85470E3716D3</object-id><label>Figure 4.</label><caption><p>Map of the northern part of the Indo-West Pacific region showing distributional records of <italic><tp:taxon-name><tp:taxon-name-part taxon-name-part-type="genus" reg="Stolephorus">Stolephorus</tp:taxon-name-part><tp:taxon-name-part taxon-name-part-type="species" reg="bengalensis">bengalensis</tp:taxon-name-part></tp:taxon-name></italic> (red circles), <italic><tp:taxon-name><tp:taxon-name-part taxon-name-part-type="genus" reg="Stolephorus">S.</tp:taxon-name-part><tp:taxon-name-part taxon-name-part-type="species" reg="diabolus">diabolus</tp:taxon-name-part></tp:taxon-name></italic> (yellow squares) sp. nov., <italic><tp:taxon-name><tp:taxon-name-part taxon-name-part-type="genus" reg="Stolephorus">S.</tp:taxon-name-part><tp:taxon-name-part taxon-name-part-type="species" reg="eclipsis">eclipsis</tp:taxon-name-part></tp:taxon-name></italic> (green diamond) sp. nov. and <italic><tp:taxon-name><tp:taxon-name-part taxon-name-part-type="genus" reg="Stolephorus">S.</tp:taxon-name-part><tp:taxon-name-part taxon-name-part-type="species" reg="eldorado">eldorado</tp:taxon-name-part></tp:taxon-name></italic> (blue triangles) sp. nov., based on specimens examined in this study. Land masses outlined with black lines.</p></caption><graphic xmlns:xlink="http://www.w3.org/1999/xlink" xlink:href="zookeys-1121-145_article-84171__-g004.jpg" position="float" orientation="portrait" xlink:type="simple" id="oo_743793.jpg"><uri content-type="original_file" xlink:type="simple">https://binary.pensoft.net/fig/743793</uri></graphic></fig></tp:treatment-sec><tp:treatment-sec sec-type="Morphological comparisons" id="SECID0EBWBG"><title>Morphological comparisons.</title><p><italic><tp:taxon-name><tp:taxon-name-part taxon-name-part-type="genus" reg="Stolephorus">Stolephorus</tp:taxon-name-part><tp:taxon-name-part taxon-name-part-type="species" reg="bengalensis">bengalensis</tp:taxon-name-part></tp:taxon-name></italic> has been considered conspecific with the three new species described herein, the four species being easily separable from all other congeners, except for <italic><tp:taxon-name><tp:taxon-name-part taxon-name-part-type="genus" reg="Stolephorus">Stolephorus</tp:taxon-name-part><tp:taxon-name-part taxon-name-part-type="species" reg="acinaces">acinaces</tp:taxon-name-part></tp:taxon-name></italic>, <italic><tp:taxon-name><tp:taxon-name-part taxon-name-part-type="genus" reg="Stolephorus">Stolephorus</tp:taxon-name-part><tp:taxon-name-part taxon-name-part-type="species" reg="andhraensis">andhraensis</tp:taxon-name-part></tp:taxon-name></italic> Babu Rao, 1966, <italic><tp:taxon-name><tp:taxon-name-part taxon-name-part-type="genus" reg="Stolephorus">Stolephorus</tp:taxon-name-part><tp:taxon-name-part taxon-name-part-type="species" reg="carpentariae">carpentariae</tp:taxon-name-part></tp:taxon-name></italic> (De Vis, 1882), <italic><tp:taxon-name><tp:taxon-name-part taxon-name-part-type="genus" reg="Stolephorus">Stolephorus</tp:taxon-name-part><tp:taxon-name-part taxon-name-part-type="species" reg="hindustanensis">hindustanensis</tp:taxon-name-part></tp:taxon-name></italic> Hata &amp; Motomura, 2022, <italic><tp:taxon-name><tp:taxon-name-part taxon-name-part-type="genus" reg="Stolephorus">Stolephorus</tp:taxon-name-part><tp:taxon-name-part taxon-name-part-type="species" reg="holodon">holodon</tp:taxon-name-part></tp:taxon-name></italic> (Boulenger, 1900), <italic><tp:taxon-name><tp:taxon-name-part taxon-name-part-type="genus" reg="Stolephorus">Stolephorus</tp:taxon-name-part><tp:taxon-name-part taxon-name-part-type="species" reg="ronquilloi">ronquilloi</tp:taxon-name-part></tp:taxon-name></italic> Wongratana, 1983 and <italic><tp:taxon-name><tp:taxon-name-part taxon-name-part-type="genus" reg="Stolephorus">Stolephorus</tp:taxon-name-part><tp:taxon-name-part taxon-name-part-type="species" reg="tamilensis">tamilensis</tp:taxon-name-part></tp:taxon-name></italic> Gangan, Pavan-Kumar, Jahageerdar &amp; Jaiswar, 2020, the former having a concavely indented pre-opercular margin and lacking a spine on the pelvic scute (<xref ref-type="bibr" rid="B35">Whitehead et al. 1988</xref>; <xref ref-type="bibr" rid="B39">Wongratana et al. 1999</xref>; <xref ref-type="bibr" rid="B27">Kimura et al. 2009</xref>; <xref ref-type="bibr" rid="B12">Hata and Motomura 2018a</xref>, <xref ref-type="bibr" rid="B13">b</xref>, <xref ref-type="bibr" rid="B14">c</xref>, <xref ref-type="bibr" rid="B15">d</xref>, <xref ref-type="bibr" rid="B16">e</xref>, <xref ref-type="bibr" rid="B17">2021a</xref>, <xref ref-type="bibr" rid="B18">b</xref>, <xref ref-type="bibr" rid="B19">c</xref>, <xref ref-type="bibr" rid="B20">2022</xref>; <xref ref-type="bibr" rid="B21">Hata et al. 2019</xref>, <xref ref-type="bibr" rid="B22">2020a</xref>, <xref ref-type="bibr" rid="B23">b</xref>, <xref ref-type="bibr" rid="B24">2021</xref>; <xref ref-type="bibr" rid="B7">Gangan et al. 2020</xref>). However, the former four species are distinguished from the other seven by having a predorsal scute (vs. absent in the latter) and double dark lines on the dorsum posterior to the dorsal fin (vs. no lines on the dorsum, except in <italic><tp:taxon-name><tp:taxon-name-part taxon-name-part-type="genus" reg="Stolephorus">S.</tp:taxon-name-part><tp:taxon-name-part taxon-name-part-type="species" reg="hindustanensis">hindustanensis</tp:taxon-name-part></tp:taxon-name></italic> and <italic><tp:taxon-name><tp:taxon-name-part taxon-name-part-type="genus" reg="Stolephorus">S.</tp:taxon-name-part><tp:taxon-name-part taxon-name-part-type="species" reg="ronquilloi">ronquilloi</tp:taxon-name-part></tp:taxon-name></italic>). Moreover, <italic><tp:taxon-name><tp:taxon-name-part taxon-name-part-type="genus" reg="Stolephorus">S.</tp:taxon-name-part><tp:taxon-name-part taxon-name-part-type="species" reg="carpentariae">carpentariae</tp:taxon-name-part></tp:taxon-name></italic> also differs from <italic><tp:taxon-name><tp:taxon-name-part taxon-name-part-type="genus" reg="Stolephorus">S.</tp:taxon-name-part><tp:taxon-name-part taxon-name-part-type="species" reg="bengalensis">bengalensis</tp:taxon-name-part></tp:taxon-name></italic> and the three new species in having 19 or 20 branched anal-fin rays [16–18 (rarely 19 or 20) in the remaining five species] and the anal-fin origin located below the origin of the second to sixth dorsal-fin ray (vs. eighth to eleventh) (<xref ref-type="bibr" rid="B35">Whitehead et al. 1988</xref>; <xref ref-type="bibr" rid="B39">Wongratana et al. 1999</xref>; <xref ref-type="bibr" rid="B7">Gangan et al. 2020</xref>; <xref ref-type="bibr" rid="B23">Hata et al. 2020b</xref>). <italic><tp:taxon-name><tp:taxon-name-part taxon-name-part-type="genus" reg="Stolephorus">Stolephorus</tp:taxon-name-part><tp:taxon-name-part taxon-name-part-type="species" reg="bengalensis">bengalensis</tp:taxon-name-part></tp:taxon-name></italic>, <italic><tp:taxon-name><tp:taxon-name-part taxon-name-part-type="genus" reg="Stolephorus">S.</tp:taxon-name-part><tp:taxon-name-part taxon-name-part-type="species" reg="diabolus">diabolus</tp:taxon-name-part></tp:taxon-name></italic> sp. nov., <italic><tp:taxon-name><tp:taxon-name-part taxon-name-part-type="genus" reg="Stolephorus">S.</tp:taxon-name-part><tp:taxon-name-part taxon-name-part-type="species" reg="eclipsis">eclipsis</tp:taxon-name-part></tp:taxon-name></italic> sp. nov. and <italic><tp:taxon-name><tp:taxon-name-part taxon-name-part-type="genus" reg="Stolephorus">S.</tp:taxon-name-part><tp:taxon-name-part taxon-name-part-type="species" reg="eldorado">eldorado</tp:taxon-name-part></tp:taxon-name></italic> sp. nov. resemble <italic><tp:taxon-name><tp:taxon-name-part taxon-name-part-type="genus" reg="Stolephorus">Stolephorus</tp:taxon-name-part><tp:taxon-name-part taxon-name-part-type="species" reg="baganensis">baganensis</tp:taxon-name-part></tp:taxon-name></italic> Delsman, 1931, <italic><tp:taxon-name><tp:taxon-name-part taxon-name-part-type="genus" reg="Stolephorus">Stolephorus</tp:taxon-name-part><tp:taxon-name-part taxon-name-part-type="species" reg="dubiosus">dubiosus</tp:taxon-name-part></tp:taxon-name></italic> Wongratana, 1983 and <italic><tp:taxon-name><tp:taxon-name-part taxon-name-part-type="genus" reg="Stolephorus">Stolephorus</tp:taxon-name-part><tp:taxon-name-part taxon-name-part-type="species" reg="tri">tri</tp:taxon-name-part></tp:taxon-name></italic> (Bleeker, 1852) in having a predorsal scute and double pigment lines on the dorsum behind the dorsal fin, but differ in having deciduous body scales (vs. body scales not deciduous) and lacking a spine on the pelvic scute (pelvic scute with a hard posteriorly projecting spine) (<xref ref-type="bibr" rid="B35">Whitehead et al. 1988</xref>; <xref ref-type="bibr" rid="B39">Wongratana et al. 1999</xref>; <xref ref-type="bibr" rid="B21">Hata et al. 2019</xref>). Comparisons of <italic><tp:taxon-name><tp:taxon-name-part taxon-name-part-type="genus" reg="Stolephorus">S.</tp:taxon-name-part><tp:taxon-name-part taxon-name-part-type="species" reg="bengalensis">bengalensis</tp:taxon-name-part></tp:taxon-name></italic> with <italic><tp:taxon-name><tp:taxon-name-part taxon-name-part-type="genus" reg="Stolephorus">S.</tp:taxon-name-part><tp:taxon-name-part taxon-name-part-type="species" reg="diabolus">diabolus</tp:taxon-name-part></tp:taxon-name></italic> sp. nov., <italic><tp:taxon-name><tp:taxon-name-part taxon-name-part-type="genus" reg="Stolephorus">S.</tp:taxon-name-part><tp:taxon-name-part taxon-name-part-type="species" reg="eclipsis">eclipsis</tp:taxon-name-part></tp:taxon-name></italic> sp. nov. and <italic><tp:taxon-name><tp:taxon-name-part taxon-name-part-type="genus" reg="Stolephorus">S.</tp:taxon-name-part><tp:taxon-name-part taxon-name-part-type="species" reg="eldorado">eldorado</tp:taxon-name-part></tp:taxon-name></italic> sp. nov. are given in “Comparisons” under each new species.</p></tp:treatment-sec><tp:treatment-sec sec-type="Molecular comparisons" id="SECID0EFBAI"><title>Molecular comparisons.</title><p><italic><tp:taxon-name><tp:taxon-name-part taxon-name-part-type="genus" reg="Stolephorus">Stolephorus</tp:taxon-name-part><tp:taxon-name-part taxon-name-part-type="species" reg="bengalensis">bengalensis</tp:taxon-name-part></tp:taxon-name></italic>, <italic><tp:taxon-name><tp:taxon-name-part taxon-name-part-type="genus" reg="Stolephorus">S.</tp:taxon-name-part><tp:taxon-name-part taxon-name-part-type="species" reg="diabolus">diabolus</tp:taxon-name-part></tp:taxon-name></italic> sp. nov. and <italic><tp:taxon-name><tp:taxon-name-part taxon-name-part-type="genus" reg="Stolephorus">S.</tp:taxon-name-part><tp:taxon-name-part taxon-name-part-type="species" reg="eldorado">eldorado</tp:taxon-name-part></tp:taxon-name></italic> sp. nov. were divergent from each other by at least 3.5% <abbrev xmlns:xlink="http://www.w3.org/1999/xlink" xlink:title="cytochrome oxidase I" id="ABBRID0EMCAI" xlink:type="simple">COI</abbrev>-based mean uncorrected genetic distance (min-max = 3.5–7.7%) (Fig. <xref ref-type="fig" rid="F5">5</xref>). In contrast, each species was genetically uniform, with intraspecific differentiation not exceeding 1% (note: <italic><tp:taxon-name><tp:taxon-name-part taxon-name-part-type="genus" reg="Stolephorus">Stolephorus</tp:taxon-name-part></tp:taxon-name></italic> sp. represented by a single specimen – see below), forming clear intraspecific <italic>versus</italic> interspecific genetic gaps. The <abbrev xmlns:xlink="http://www.w3.org/1999/xlink" xlink:title="Maximum Likelihood" id="ABBRID0E4CAI" xlink:type="simple">ML</abbrev> phylogenetic tree using <abbrev xmlns:xlink="http://www.w3.org/1999/xlink" xlink:title="cytochrome oxidase I" id="ABBRID0EBDAI" xlink:type="simple">COI</abbrev> and cytochrome <italic>b</italic> markers (Fig. <xref ref-type="fig" rid="F5">5</xref>) was fully resolved, with interspecific relationships supported by bootstrap values above 80%. Each species formed a well-supported monophyletic group, in agreement with their genetic distinction, thereby confirming their taxonomic status, which was further supported by the morphological observations. The <abbrev xmlns:xlink="http://www.w3.org/1999/xlink" xlink:title="cytochrome oxidase I" id="ABBRID0ELDAI" xlink:type="simple">COI</abbrev> sequence of an unidentified larva collected from the Segara Anakan Lagoon, Central Java (<xref ref-type="bibr" rid="B29">Nuryanto et al. 2017</xref>), indicated either a range extension of <italic><tp:taxon-name><tp:taxon-name-part taxon-name-part-type="genus" reg="Stolephorus">S.</tp:taxon-name-part><tp:taxon-name-part taxon-name-part-type="species" reg="eclipsis">eclipsis</tp:taxon-name-part></tp:taxon-name></italic> sp. nov. or the presence of an unidentified species of <italic><tp:taxon-name><tp:taxon-name-part taxon-name-part-type="genus" reg="Stolephorus">Stolephorus</tp:taxon-name-part></tp:taxon-name></italic>, related to <italic><tp:taxon-name><tp:taxon-name-part taxon-name-part-type="genus" reg="Stolephorus">S.</tp:taxon-name-part><tp:taxon-name-part taxon-name-part-type="species" reg="bengalensis">bengalensis</tp:taxon-name-part></tp:taxon-name></italic>.</p><fig id="F5" position="float" orientation="portrait"><object-id xmlns:xlink="http://www.w3.org/1999/xlink" content-type="doi" xlink:type="simple">10.3897/zookeys.1121.84171.figure5</object-id><object-id xmlns:xlink="http://www.w3.org/1999/xlink" content-type="arpha" xlink:type="simple">8DDF52CC-6E63-5521-BC78-FFF9346EFD36</object-id><label>Figure 5.</label><caption><p>Maximum-likelihood phylogenetic tree of four species of <italic><tp:taxon-name><tp:taxon-name-part taxon-name-part-type="genus" reg="Stolephorus">Stolephorus</tp:taxon-name-part></tp:taxon-name></italic> related to <italic><tp:taxon-name><tp:taxon-name-part taxon-name-part-type="genus" reg="Stolephorus">S.</tp:taxon-name-part><tp:taxon-name-part taxon-name-part-type="species" reg="bengalensis">bengalensis</tp:taxon-name-part></tp:taxon-name></italic>, based on the cytochrome <italic>b</italic> and cytochrome oxidase I genes (total: 1,788 base pairs) of 31 specimens, each species forming a monophyletic group. Each specimen identified by Museum Registration Number or GenBank number (see text and Table <xref ref-type="table" rid="T1">1</xref> for details). Type status (either holotype or paratype), specimen code, gene used (mt or <abbrev xmlns:xlink="http://www.w3.org/1999/xlink" xlink:title="cytochrome oxidase I" id="ABBRID0EQFAI" xlink:type="simple">COI</abbrev>) and sequence origin (GB) are indicated in brackets where necessary. Tree rooted by a specimen of <italic><tp:taxon-name><tp:taxon-name-part taxon-name-part-type="genus" reg="Stolephorus">Stolephorus</tp:taxon-name-part><tp:taxon-name-part taxon-name-part-type="species" reg="andhraensis">andhraensis</tp:taxon-name-part></tp:taxon-name></italic>. Branch lengths proportional to number of substitutions. Bootstrap proportions indicated at nodes.</p></caption><graphic xmlns:xlink="http://www.w3.org/1999/xlink" xlink:href="zookeys-1121-145_article-84171__-g005.jpg" position="float" orientation="portrait" xlink:type="simple" id="oo_743794.jpg"><uri content-type="original_file" xlink:type="simple">https://binary.pensoft.net/fig/743794</uri></graphic></fig></tp:treatment-sec><tp:treatment-sec><!--Section generated to contain objects referenced in tp:taxon-treatment.--><table-wrap id="T4" position="float" orientation="portrait"><label>Table 4.</label><caption><p>Frequency distribution of total vertebral numbers of <italic><tp:taxon-name><tp:taxon-name-part taxon-name-part-type="genus" reg="Stolephorus">Stolephorus</tp:taxon-name-part><tp:taxon-name-part taxon-name-part-type="species" reg="bengalensis">bengalensis</tp:taxon-name-part></tp:taxon-name></italic>, <italic><tp:taxon-name><tp:taxon-name-part taxon-name-part-type="genus" reg="Stolephorus">Stolephorus</tp:taxon-name-part><tp:taxon-name-part taxon-name-part-type="species" reg="diabolus">diabolus</tp:taxon-name-part></tp:taxon-name></italic> sp. nov., <italic><tp:taxon-name><tp:taxon-name-part taxon-name-part-type="genus" reg="Stolephorus">Stolephorus</tp:taxon-name-part><tp:taxon-name-part taxon-name-part-type="species" reg="eclipsis">eclipsis</tp:taxon-name-part></tp:taxon-name></italic> sp. nov. and <italic><tp:taxon-name><tp:taxon-name-part taxon-name-part-type="genus" reg="Stolephorus">Stolephorus</tp:taxon-name-part><tp:taxon-name-part taxon-name-part-type="species" reg="eldorado">eldorado</tp:taxon-name-part></tp:taxon-name></italic> sp. nov.</p></caption><table id="TID0EL4BI" rules="all"><tbody><tr><th rowspan="1" colspan="1"/><th rowspan="1" colspan="5">Total vertebrae</th></tr><tr><th rowspan="1" colspan="1"/><th rowspan="1" colspan="1"/><th rowspan="1" colspan="1">38</th><th rowspan="1" colspan="1">39</th><th rowspan="1" colspan="1">40</th><th rowspan="1" colspan="1">41</th></tr><tr><td rowspan="1" colspan="1">
                    <italic>
                      <tp:taxon-name><tp:taxon-name-part taxon-name-part-type="genus" reg="Stolephorus">Stolephorus</tp:taxon-name-part><tp:taxon-name-part taxon-name-part-type="species" reg="bengalensis">bengalensis</tp:taxon-name-part></tp:taxon-name>
                    </italic>
                  </td><td rowspan="1" colspan="1"><italic>n</italic> = 32</td><td rowspan="1" colspan="1"/><td rowspan="1" colspan="1"/><td rowspan="1" colspan="1">27</td><td rowspan="1" colspan="1">5</td></tr><tr><td rowspan="1" colspan="1"><italic><tp:taxon-name><tp:taxon-name-part taxon-name-part-type="genus" reg="Stolephorus">Stolephorus</tp:taxon-name-part><tp:taxon-name-part taxon-name-part-type="species" reg="diabolus">diabolus</tp:taxon-name-part></tp:taxon-name></italic> sp. nov.</td><td rowspan="1" colspan="1"><italic>n</italic> = 2</td><td rowspan="1" colspan="1"/><td rowspan="1" colspan="1">2</td><td rowspan="1" colspan="1"/><td rowspan="1" colspan="1"/></tr><tr><td rowspan="1" colspan="1"><italic><tp:taxon-name><tp:taxon-name-part taxon-name-part-type="genus" reg="Stolephorus">Stolephorus</tp:taxon-name-part><tp:taxon-name-part taxon-name-part-type="species" reg="eclipsis">eclipsis</tp:taxon-name-part></tp:taxon-name></italic> sp. nov.</td><td rowspan="1" colspan="1"><italic>n</italic> = 14</td><td rowspan="1" colspan="1">6</td><td rowspan="1" colspan="1">8</td><td rowspan="1" colspan="1"/><td rowspan="1" colspan="1"/></tr><tr><td rowspan="1" colspan="1"><italic><tp:taxon-name><tp:taxon-name-part taxon-name-part-type="genus" reg="Stolephorus">Stolephorus</tp:taxon-name-part><tp:taxon-name-part taxon-name-part-type="species" reg="eldorado">eldorado</tp:taxon-name-part></tp:taxon-name></italic> sp. nov.</td><td rowspan="1" colspan="1"><italic>n</italic> = 45</td><td rowspan="1" colspan="1">11</td><td rowspan="1" colspan="1">24</td><td rowspan="1" colspan="1">10</td><td rowspan="1" colspan="1"/></tr></tbody></table></table-wrap><table-wrap id="T1" position="float" orientation="portrait"><label>Table 1.</label><caption><p>Taxonomic treatment and molecular marker sampling of 32 specimens of <tp:taxon-name><tp:taxon-name-part taxon-name-part-type="genus" reg="Stolephorus">Stolephorus</tp:taxon-name-part></tp:taxon-name> examined in the molecular section of the present study. “-” indicates corresponding sequence not determined. Bold accession numbers indicate sequences determined during the study. (Abbreviations: Cytb, cytochrome <italic>b</italic>; <abbrev xmlns:xlink="http://www.w3.org/1999/xlink" xlink:title="cytochrome oxidase I" id="ABBRID0EVCAE" xlink:type="simple">COI</abbrev>, cytochrome oxidase I; Gb, GenBank; “**”, holotype; “*”, paratype.</p></caption><table id="TID0ET6AG" rules="all"><tbody><tr><th rowspan="1" colspan="1">Species</th><th rowspan="1" colspan="1">Voucher</th><th rowspan="1" colspan="1">Origin</th><th rowspan="1" colspan="1">Cytb</th><th rowspan="1" colspan="1">
                <abbrev xmlns:xlink="http://www.w3.org/1999/xlink" xlink:title="cytochrome oxidase I" id="ABBRID0EODAE" xlink:type="simple">COI</abbrev>
              </th></tr><tr><td rowspan="20" colspan="1"><italic><tp:taxon-name><tp:taxon-name-part taxon-name-part-type="genus" reg="Stolephorus">S.</tp:taxon-name-part><tp:taxon-name-part taxon-name-part-type="species" reg="eldorado">eldorado</tp:taxon-name-part></tp:taxon-name></italic> sp. nov.</td><td rowspan="1" colspan="1">KAUM–I. 94509*</td><td rowspan="1" colspan="1">Ha Long Bay, northern Vietnam</td><td rowspan="1" colspan="1">
                <ext-link xmlns:xlink="http://www.w3.org/1999/xlink" ext-link-type="gen" xlink:href="MH380318" xlink:type="simple">MH380318</ext-link>
              </td><td rowspan="1" colspan="1">
                <bold>
                  <ext-link xmlns:xlink="http://www.w3.org/1999/xlink" ext-link-type="gen" xlink:href="OM672421" xlink:type="simple">OM672421</ext-link>
                </bold>
              </td></tr><tr><td rowspan="1" colspan="1">KAUM–I. 94517**</td><td rowspan="1" colspan="1">Ha Long Bay, northern Vietnam</td><td rowspan="1" colspan="1">
                <ext-link xmlns:xlink="http://www.w3.org/1999/xlink" ext-link-type="gen" xlink:href="MH380319" xlink:type="simple">MH380319</ext-link>
              </td><td rowspan="1" colspan="1">
                <bold>
                  <ext-link xmlns:xlink="http://www.w3.org/1999/xlink" ext-link-type="gen" xlink:href="OM672422" xlink:type="simple">OM672422</ext-link>
                </bold>
              </td></tr><tr><td rowspan="1" colspan="1">KAUM–I. 94519*</td><td rowspan="1" colspan="1">Ha Long Bay, northern Vietnam</td><td rowspan="1" colspan="1">
                <ext-link xmlns:xlink="http://www.w3.org/1999/xlink" ext-link-type="gen" xlink:href="MH380320" xlink:type="simple">MH380320</ext-link>
              </td><td rowspan="1" colspan="1">
                <bold>
                  <ext-link xmlns:xlink="http://www.w3.org/1999/xlink" ext-link-type="gen" xlink:href="OM672423" xlink:type="simple">OM672423</ext-link>
                </bold>
              </td></tr><tr><td rowspan="1" colspan="1">KAUM–I. 94520*</td><td rowspan="1" colspan="1">Ha Long Bay, northern Vietnam</td><td rowspan="1" colspan="1">
                <ext-link xmlns:xlink="http://www.w3.org/1999/xlink" ext-link-type="gen" xlink:href="MH380321" xlink:type="simple">MH380321</ext-link>
              </td><td rowspan="1" colspan="1">
                <bold>
                  <ext-link xmlns:xlink="http://www.w3.org/1999/xlink" ext-link-type="gen" xlink:href="OM672424" xlink:type="simple">OM672424</ext-link>
                </bold>
              </td></tr><tr><td rowspan="1" colspan="1">KAUM–I. 94521*</td><td rowspan="1" colspan="1">Ha Long Bay, northern Vietnam</td><td rowspan="1" colspan="1">
                <ext-link xmlns:xlink="http://www.w3.org/1999/xlink" ext-link-type="gen" xlink:href="MH380322" xlink:type="simple">MH380322</ext-link>
              </td><td rowspan="1" colspan="1">
                <bold>
                  <ext-link xmlns:xlink="http://www.w3.org/1999/xlink" ext-link-type="gen" xlink:href="OM672425" xlink:type="simple">OM672425</ext-link>
                </bold>
              </td></tr><tr><td rowspan="1" colspan="1">KAUM–I. 113142*</td><td rowspan="1" colspan="1">off Dong-gang, Pingtung, Taiwan</td><td rowspan="1" colspan="1">
                <ext-link xmlns:xlink="http://www.w3.org/1999/xlink" ext-link-type="gen" xlink:href="MH380323" xlink:type="simple">MH380323</ext-link>
              </td><td rowspan="1" colspan="1">
                <bold>
                  <ext-link xmlns:xlink="http://www.w3.org/1999/xlink" ext-link-type="gen" xlink:href="OM672426" xlink:type="simple">OM672426</ext-link>
                </bold>
              </td></tr><tr><td rowspan="1" colspan="1">KAUM–I. 113143*</td><td rowspan="1" colspan="1">off Dong-gang, Pingtung, Taiwan</td><td rowspan="1" colspan="1">
                <ext-link xmlns:xlink="http://www.w3.org/1999/xlink" ext-link-type="gen" xlink:href="MH380324" xlink:type="simple">MH380324</ext-link>
              </td><td rowspan="1" colspan="1">
                <bold>
                  <ext-link xmlns:xlink="http://www.w3.org/1999/xlink" ext-link-type="gen" xlink:href="OM672427" xlink:type="simple">OM672427</ext-link>
                </bold>
              </td></tr><tr><td rowspan="1" colspan="1">KAUM–I. 113144*</td><td rowspan="1" colspan="1">off Dong-gang, Pingtung, Taiwan</td><td rowspan="1" colspan="1">
                <ext-link xmlns:xlink="http://www.w3.org/1999/xlink" ext-link-type="gen" xlink:href="MH380325" xlink:type="simple">MH380325</ext-link>
              </td><td rowspan="1" colspan="1">
                <bold>
                  <ext-link xmlns:xlink="http://www.w3.org/1999/xlink" ext-link-type="gen" xlink:href="OM672428" xlink:type="simple">OM672428</ext-link>
                </bold>
              </td></tr><tr><td rowspan="1" colspan="1">KAUM–I. 113145*</td><td rowspan="1" colspan="1">off Dong-gang, Pingtung, Taiwan</td><td rowspan="1" colspan="1">
                <ext-link xmlns:xlink="http://www.w3.org/1999/xlink" ext-link-type="gen" xlink:href="MH380326" xlink:type="simple">MH380326</ext-link>
              </td><td rowspan="1" colspan="1">
                <bold>
                  <ext-link xmlns:xlink="http://www.w3.org/1999/xlink" ext-link-type="gen" xlink:href="OM672417" xlink:type="simple">OM672417</ext-link>
                </bold>
              </td></tr><tr><td rowspan="1" colspan="1">KAUM–I. 113146*</td><td rowspan="1" colspan="1">off Dong-gang, Pingtung, Taiwan</td><td rowspan="1" colspan="1">
                <ext-link xmlns:xlink="http://www.w3.org/1999/xlink" ext-link-type="gen" xlink:href="MH380327" xlink:type="simple">MH380327</ext-link>
              </td><td rowspan="1" colspan="1">
                <bold>
                  <ext-link xmlns:xlink="http://www.w3.org/1999/xlink" ext-link-type="gen" xlink:href="OM672418" xlink:type="simple">OM672418</ext-link>
                </bold>
              </td></tr><tr><td rowspan="1" colspan="1">KAUM–I. 113147*</td><td rowspan="1" colspan="1">off Dong-gang, Pingtung, Taiwan</td><td rowspan="1" colspan="1">
                <ext-link xmlns:xlink="http://www.w3.org/1999/xlink" ext-link-type="gen" xlink:href="MH380328" xlink:type="simple">MH380328</ext-link>
              </td><td rowspan="1" colspan="1">
                <bold>
                  <ext-link xmlns:xlink="http://www.w3.org/1999/xlink" ext-link-type="gen" xlink:href="OM672419" xlink:type="simple">OM672419</ext-link>
                </bold>
              </td></tr><tr><td rowspan="1" colspan="1">KAUM–I. 113148*</td><td rowspan="1" colspan="1">off Dong-gang, Pingtung, Taiwan</td><td rowspan="1" colspan="1">
                <ext-link xmlns:xlink="http://www.w3.org/1999/xlink" ext-link-type="gen" xlink:href="MH380329" xlink:type="simple">MH380329</ext-link>
              </td><td rowspan="1" colspan="1">
                <bold>
                  <ext-link xmlns:xlink="http://www.w3.org/1999/xlink" ext-link-type="gen" xlink:href="OM672429" xlink:type="simple">OM672429</ext-link>
                </bold>
              </td></tr><tr><td rowspan="1" colspan="1">KAUM–I. 113149*</td><td rowspan="1" colspan="1">off Dong-gang, Pingtung, Taiwan</td><td rowspan="1" colspan="1">
                <ext-link xmlns:xlink="http://www.w3.org/1999/xlink" ext-link-type="gen" xlink:href="MH380330" xlink:type="simple">MH380330</ext-link>
              </td><td rowspan="1" colspan="1">
                <bold>
                  <ext-link xmlns:xlink="http://www.w3.org/1999/xlink" ext-link-type="gen" xlink:href="OM672420" xlink:type="simple">OM672420</ext-link>
                </bold>
              </td></tr><tr><td rowspan="1" colspan="1">KAUM–I. 113150*</td><td rowspan="1" colspan="1">off Dong-gang, Pingtung, Taiwan</td><td rowspan="1" colspan="1">
                <ext-link xmlns:xlink="http://www.w3.org/1999/xlink" ext-link-type="gen" xlink:href="MH380331" xlink:type="simple">MH380331</ext-link>
              </td><td rowspan="1" colspan="1">
                <bold>
                  <ext-link xmlns:xlink="http://www.w3.org/1999/xlink" ext-link-type="gen" xlink:href="OM672430" xlink:type="simple">OM672430</ext-link>
                </bold>
              </td></tr><tr><td rowspan="1" colspan="1">KAUM–I. 113151*</td><td rowspan="1" colspan="1">off Dong-gang, Pingtung, Taiwan</td><td rowspan="1" colspan="1">
                <ext-link xmlns:xlink="http://www.w3.org/1999/xlink" ext-link-type="gen" xlink:href="MH380332" xlink:type="simple">MH380332</ext-link>
              </td><td rowspan="1" colspan="1">
                <bold>
                  <ext-link xmlns:xlink="http://www.w3.org/1999/xlink" ext-link-type="gen" xlink:href="OM672431" xlink:type="simple">OM672431</ext-link>
                </bold>
              </td></tr><tr><td rowspan="1" colspan="1">NTUM12426 (Bgk15)</td><td rowspan="1" colspan="1">Bangkok, Thailand</td><td rowspan="1" colspan="1">
                <ext-link xmlns:xlink="http://www.w3.org/1999/xlink" ext-link-type="gen" xlink:href="MH380652" xlink:type="simple">MH380652</ext-link>
              </td><td rowspan="1" colspan="1">
                <bold>
                  <ext-link xmlns:xlink="http://www.w3.org/1999/xlink" ext-link-type="gen" xlink:href="OM672414" xlink:type="simple">OM672414</ext-link>
                </bold>
              </td></tr><tr><td rowspan="1" colspan="1">NTUM12426 (Bgk17)</td><td rowspan="1" colspan="1">Bangkok, Thailand</td><td rowspan="1" colspan="1">
                <ext-link xmlns:xlink="http://www.w3.org/1999/xlink" ext-link-type="gen" xlink:href="MH380653" xlink:type="simple">MH380653</ext-link>
              </td><td rowspan="1" colspan="1">
                <bold>
                  <ext-link xmlns:xlink="http://www.w3.org/1999/xlink" ext-link-type="gen" xlink:href="OM672415" xlink:type="simple">OM672415</ext-link>
                </bold>
              </td></tr><tr><td rowspan="1" colspan="1">- (Bgk39)</td><td rowspan="1" colspan="1">Bangkok, Thailand</td><td rowspan="1" colspan="1">
                <ext-link xmlns:xlink="http://www.w3.org/1999/xlink" ext-link-type="gen" xlink:href="MH380333" xlink:type="simple">MH380333</ext-link>
              </td><td rowspan="1" colspan="1">
                <bold>
                  <ext-link xmlns:xlink="http://www.w3.org/1999/xlink" ext-link-type="gen" xlink:href="OM672416" xlink:type="simple">OM672416</ext-link>
                </bold>
              </td></tr><tr><td rowspan="1" colspan="1">- (HK01)</td><td rowspan="1" colspan="1">Hong Kong</td><td rowspan="1" colspan="1">
                <ext-link xmlns:xlink="http://www.w3.org/1999/xlink" ext-link-type="gen" xlink:href="MH380334" xlink:type="simple">MH380334</ext-link>
              </td><td rowspan="1" colspan="1">
                <bold>
                  <ext-link xmlns:xlink="http://www.w3.org/1999/xlink" ext-link-type="gen" xlink:href="OM672413" xlink:type="simple">OM672413</ext-link>
                </bold>
              </td></tr><tr><td rowspan="1" colspan="1">20180725PZ25</td><td rowspan="1" colspan="1">Zhangzhou city, China (24.26N, 118.11°E) (Gb)</td><td rowspan="1" colspan="1">
                <ext-link xmlns:xlink="http://www.w3.org/1999/xlink" ext-link-type="gen" xlink:href="MH732976" xlink:type="simple">MH732976</ext-link>
              </td><td rowspan="1" colspan="1">
                <ext-link xmlns:xlink="http://www.w3.org/1999/xlink" ext-link-type="gen" xlink:href="MH732976" xlink:type="simple">MH732976</ext-link>
              </td></tr><tr><td rowspan="2" colspan="1"><italic><tp:taxon-name><tp:taxon-name-part taxon-name-part-type="genus" reg="Stolephorus">S.</tp:taxon-name-part><tp:taxon-name-part taxon-name-part-type="species" reg="diabolus">diabolus</tp:taxon-name-part></tp:taxon-name></italic> sp. nov.</td><td rowspan="1" colspan="1">IPMB-I 13.00001**</td><td rowspan="1" colspan="1">Telok Bahang, Penang Island, Malaysia</td><td rowspan="1" colspan="1">
                <ext-link xmlns:xlink="http://www.w3.org/1999/xlink" ext-link-type="gen" xlink:href="MT080882" xlink:type="simple">MT080882</ext-link>
              </td><td rowspan="1" colspan="1">
                <ext-link xmlns:xlink="http://www.w3.org/1999/xlink" ext-link-type="gen" xlink:href="MT080410" xlink:type="simple">MT080410</ext-link>
              </td></tr><tr><td rowspan="1" colspan="1">- (larvae not preserved)</td><td rowspan="1" colspan="1">Klang Strait, West Peninsular Malaysia (Gb)</td><td rowspan="1" colspan="1">-</td><td rowspan="1" colspan="1">
                <ext-link xmlns:xlink="http://www.w3.org/1999/xlink" ext-link-type="gen" xlink:href="MH673948" xlink:type="simple">MH673948</ext-link>
              </td></tr><tr><td rowspan="8" colspan="1"><italic><tp:taxon-name><tp:taxon-name-part taxon-name-part-type="genus" reg="Stolephorus">S.</tp:taxon-name-part><tp:taxon-name-part taxon-name-part-type="species" reg="bengalensis">bengalensis</tp:taxon-name-part></tp:taxon-name></italic> (Dutt &amp; Babu Rao, 1959)</td><td rowspan="1" colspan="1">-</td><td rowspan="1" colspan="1">off Kochi, Kerala, India (9.97°N, 76.28°E) (Gb)</td><td rowspan="1" colspan="1">-</td><td rowspan="1" colspan="1">
                <ext-link xmlns:xlink="http://www.w3.org/1999/xlink" ext-link-type="gen" xlink:href="KU871055" xlink:type="simple">KU871055</ext-link>
              </td></tr><tr><td rowspan="1" colspan="1">-</td><td rowspan="1" colspan="1">off Kochi, Kerala, India (9.97°N, 76.28°E) (Gb)</td><td rowspan="1" colspan="1">-</td><td rowspan="1" colspan="1">
                <ext-link xmlns:xlink="http://www.w3.org/1999/xlink" ext-link-type="gen" xlink:href="KU871061" xlink:type="simple">KU871061</ext-link>
              </td></tr><tr><td rowspan="1" colspan="1">-</td><td rowspan="1" colspan="1">off Kochi, Kerala, India (9.97°N, 76.28°E) (Gb)</td><td rowspan="1" colspan="1">-</td><td rowspan="1" colspan="1">
                <ext-link xmlns:xlink="http://www.w3.org/1999/xlink" ext-link-type="gen" xlink:href="KU894592" xlink:type="simple">KU894592</ext-link>
              </td></tr><tr><td rowspan="1" colspan="1">-</td><td rowspan="1" colspan="1">off Kochi, Kerala, India (9.97°N, 76.28°E) (Gb)</td><td rowspan="1" colspan="1">-</td><td rowspan="1" colspan="1">
                <ext-link xmlns:xlink="http://www.w3.org/1999/xlink" ext-link-type="gen" xlink:href="KU894597" xlink:type="simple">KU894597</ext-link>
              </td></tr><tr><td rowspan="1" colspan="1">-</td><td rowspan="1" colspan="1">off Kochi, Kerala, India (9.97°N, 76.28°E) (Gb)</td><td rowspan="1" colspan="1">-</td><td rowspan="1" colspan="1">
                <ext-link xmlns:xlink="http://www.w3.org/1999/xlink" ext-link-type="gen" xlink:href="KU894598" xlink:type="simple">KU894598</ext-link>
              </td></tr><tr><td rowspan="1" colspan="1">-</td><td rowspan="1" colspan="1">off Kochi, Kerala, India (9.97°N, 76.28°E) (Gb)</td><td rowspan="1" colspan="1">-</td><td rowspan="1" colspan="1">
                <ext-link xmlns:xlink="http://www.w3.org/1999/xlink" ext-link-type="gen" xlink:href="KU894599" xlink:type="simple">KU894599</ext-link>
              </td></tr><tr><td rowspan="1" colspan="1">-</td><td rowspan="1" colspan="1">off Kochi, Kerala, India (9.97°N, 76.28°E) (Gb)</td><td rowspan="1" colspan="1">-</td><td rowspan="1" colspan="1">
                <ext-link xmlns:xlink="http://www.w3.org/1999/xlink" ext-link-type="gen" xlink:href="KU894600" xlink:type="simple">KU894600</ext-link>
              </td></tr><tr><td rowspan="1" colspan="1">-</td><td rowspan="1" colspan="1">off Kochi, Kerala, India (9.97°N, 76.28°E) (Gb)</td><td rowspan="1" colspan="1">-</td><td rowspan="1" colspan="1">
                <ext-link xmlns:xlink="http://www.w3.org/1999/xlink" ext-link-type="gen" xlink:href="KU894601" xlink:type="simple">KU894601</ext-link>
              </td></tr><tr><td rowspan="1" colspan="1"><italic><tp:taxon-name><tp:taxon-name-part taxon-name-part-type="genus" reg="Stolephorus">Stolephorus</tp:taxon-name-part></tp:taxon-name></italic> sp.</td><td rowspan="1" colspan="1">- (larvae not preserved)</td><td rowspan="1" colspan="1">Segara Anakan lagoon, Central Java (Gb)</td><td rowspan="1" colspan="1">-</td><td rowspan="1" colspan="1">
                <ext-link xmlns:xlink="http://www.w3.org/1999/xlink" ext-link-type="gen" xlink:href="KY944580" xlink:type="simple">KY944580</ext-link>
              </td></tr><tr><td rowspan="1" colspan="5"><bold>Outgroup</bold>:</td></tr><tr><td rowspan="1" colspan="1"><italic><tp:taxon-name><tp:taxon-name-part taxon-name-part-type="genus" reg="Stolephorus">S.</tp:taxon-name-part><tp:taxon-name-part taxon-name-part-type="species" reg="andhraensis">andhraensis</tp:taxon-name-part></tp:taxon-name></italic> Babu Rao, 1966</td><td rowspan="1" colspan="1">NTUM12328 (Bg14)</td><td rowspan="1" colspan="1">Bangkok, Thailand</td><td rowspan="1" colspan="1">
                <ext-link xmlns:xlink="http://www.w3.org/1999/xlink" ext-link-type="gen" xlink:href="MH380656" xlink:type="simple">MH380656</ext-link>
              </td><td rowspan="1" colspan="1">
                <ext-link xmlns:xlink="http://www.w3.org/1999/xlink" ext-link-type="gen" xlink:href="MH380744" xlink:type="simple">MH380744</ext-link>
              </td></tr></tbody></table></table-wrap></tp:treatment-sec><ref-list><ref id="B21"><mixed-citation xmlns:xlink="http://www.w3.org/1999/xlink" xlink:type="simple"><person-group><name name-style="western"><surname>Hata</surname><given-names>H</given-names></name><name name-style="western"><surname>Lavoué</surname><given-names>S</given-names></name><name name-style="western"><surname>Motomura</surname><given-names>H</given-names></name></person-group> (<year>2019</year>) <article-title>Taxonomic status of seven nominal species of the anchovy genus <italic><tp:taxon-name><tp:taxon-name-part taxon-name-part-type="genus">Stolephorus</tp:taxon-name-part></tp:taxon-name></italic> described by Delsman (1931), Hardenberg (1933), and Dutt and Babu Rao (1959), with redescriptions of <italic><tp:taxon-name><tp:taxon-name-part taxon-name-part-type="genus">Stolephorus</tp:taxon-name-part><tp:taxon-name-part taxon-name-part-type="species">tri</tp:taxon-name-part></tp:taxon-name></italic> (Bleeker 1852) and <italic><tp:taxon-name><tp:taxon-name-part taxon-name-part-type="genus">Stolephorus</tp:taxon-name-part><tp:taxon-name-part taxon-name-part-type="species">waitei</tp:taxon-name-part></tp:taxon-name></italic> Jordan and Seale 1926 (<tp:taxon-name><tp:taxon-name-part taxon-name-part-type="order">Clupeiformes</tp:taxon-name-part></tp:taxon-name>: <tp:taxon-name><tp:taxon-name-part taxon-name-part-type="family">Engraulidae</tp:taxon-name-part></tp:taxon-name>).</article-title><source>Ichthyological Research</source><volume>67</volume>(<issue>1</issue>): <fpage>7</fpage>–<lpage>38</lpage>. <ext-link xlink:type="simple" ext-link-type="doi" xlink:href="10.1007/s10228-019-00697-7">https://doi.org/10.1007/s10228-019-00697-7</ext-link></mixed-citation></ref><ref id="B34"><mixed-citation xmlns:xlink="http://www.w3.org/1999/xlink" xlink:type="simple"><person-group><name name-style="western"><surname>Whitehead</surname><given-names>PJP</given-names></name></person-group> (<year>1967</year>) <article-title>Indian Ocean anchovies collected by the Anton Bruun and Te Vega, 1963–1964.</article-title><source>Journal of the Marine Biological Association of India</source><volume>9</volume>: <fpage>13</fpage>–<lpage>37</lpage>.</mixed-citation></ref><ref id="B35"><mixed-citation xmlns:xlink="http://www.w3.org/1999/xlink" xlink:type="simple"><person-group><name name-style="western"><surname>Whitehead</surname><given-names>PJP</given-names></name><name name-style="western"><surname>Nelson</surname><given-names>GJ</given-names></name><name name-style="western"><surname>Wongratana</surname><given-names>T</given-names></name></person-group> (<year>1988</year>) FAO species catalogue. Vol. 7. Clupeoid fishes of the world (suborder <tp:taxon-name><tp:taxon-name-part taxon-name-part-type="suborder">Clupeoidei</tp:taxon-name-part></tp:taxon-name>). An annotated and illustrated catalogue of the herrings, sardines, pilchards, sprats, shads, anchovies and wolf-herrings. Pt 2 – <tp:taxon-name><tp:taxon-name-part taxon-name-part-type="family">Engraulididae</tp:taxon-name-part></tp:taxon-name>. FAO Fisheries Synopsis No 125 7(2):[i–viii +] 305–579.</mixed-citation></ref><ref id="B40"><mixed-citation xmlns:xlink="http://www.w3.org/1999/xlink" xlink:type="simple"><person-group><name name-style="western"><surname>Young</surname><given-names>S-S</given-names></name><name name-style="western"><surname>Chiu</surname><given-names>T-S</given-names></name><name name-style="western"><surname>Shen</surname><given-names>S-C</given-names></name></person-group> (<year>1994</year>) <article-title>A revision of the family <tp:taxon-name><tp:taxon-name-part taxon-name-part-type="family">Engraulidae</tp:taxon-name-part></tp:taxon-name> (<tp:taxon-name><tp:taxon-name-part taxon-name-part-type="class">Pisces</tp:taxon-name-part></tp:taxon-name>) from Taiwan.</article-title><source>Zoological Studies</source><volume>33</volume>(<issue>3</issue>): <fpage>217</fpage>–<lpage>227</lpage>.</mixed-citation></ref><ref id="B39"><mixed-citation xmlns:xlink="http://www.w3.org/1999/xlink" xlink:type="simple"><person-group><name name-style="western"><surname>Wongratana</surname><given-names>T</given-names></name><name name-style="western"><surname>Munroe</surname><given-names>TA</given-names></name><name name-style="western"><surname>Nizinski</surname><given-names>MS</given-names></name></person-group> (<year>1999</year>) <article-title>Order <tp:taxon-name><tp:taxon-name-part taxon-name-part-type="order">Clupeiformes</tp:taxon-name-part></tp:taxon-name>. <tp:taxon-name><tp:taxon-name-part taxon-name-part-type="family">Engraulidae</tp:taxon-name-part></tp:taxon-name>. Anchovies.</article-title> In: <person-group><name name-style="western"><surname>Carpenter</surname><given-names>KE</given-names></name><name name-style="western"><surname>Niem</surname><given-names>VH</given-names></name></person-group> (<role>Eds</role>) <issue-title>FAO species identification guide for fishery purposes.</issue-title><source>The living marine resources of the western central Pacific. Vol. 3. Batoid fishes, chimaeras and bony fishes pt 1 (<tp:taxon-name><tp:taxon-name-part taxon-name-part-type="family">Elopidae</tp:taxon-name-part></tp:taxon-name> to <tp:taxon-name><tp:taxon-name-part taxon-name-part-type="family">Linophrynidae</tp:taxon-name-part></tp:taxon-name>). FAO, Rome</source>, <fpage>1698</fpage>–<lpage>1753</lpage>.</mixed-citation></ref><ref id="B7"><mixed-citation xmlns:xlink="http://www.w3.org/1999/xlink" xlink:type="simple"><person-group><name name-style="western"><surname>Gangan</surname><given-names>SS</given-names></name><name name-style="western"><surname>Pavan-Kumar</surname><given-names>A</given-names></name><name name-style="western"><surname>Jahageerdar</surname><given-names>S</given-names></name><name name-style="western"><surname>Jaiswar</surname><given-names>AK</given-names></name></person-group> (<year>2020</year>) <article-title>A new species of <italic><tp:taxon-name><tp:taxon-name-part taxon-name-part-type="genus">Stolephorus</tp:taxon-name-part></tp:taxon-name></italic> (<tp:taxon-name><tp:taxon-name-part taxon-name-part-type="order">Clupeiformes</tp:taxon-name-part></tp:taxon-name>: <tp:taxon-name><tp:taxon-name-part taxon-name-part-type="family">Engraulidae</tp:taxon-name-part></tp:taxon-name>) from the Bay of Bengal.</article-title><source>Zootaxa</source><volume>4743</volume>(<issue>3</issue>): <fpage>561</fpage>–<lpage>574</lpage>. <ext-link xlink:type="simple" ext-link-type="doi" xlink:href="10.11646/zootaxa.4743.4.6">https://doi.org/10.11646/zootaxa.4743.4.6</ext-link></mixed-citation></ref><ref id="B27"><mixed-citation xmlns:xlink="http://www.w3.org/1999/xlink" xlink:type="simple"><person-group><name name-style="western"><surname>Kimura</surname><given-names>K</given-names></name><name name-style="western"><surname>Hori</surname><given-names>K</given-names></name><name name-style="western"><surname>Shibukawa</surname><given-names>K</given-names></name></person-group> (<year>2009</year>) <article-title>A new anchovy, <italic><tp:taxon-name><tp:taxon-name-part taxon-name-part-type="genus">Stolephorus</tp:taxon-name-part><tp:taxon-name-part taxon-name-part-type="species">teguhi</tp:taxon-name-part></tp:taxon-name></italic> (<tp:taxon-name><tp:taxon-name-part taxon-name-part-type="order">Clupeiformes</tp:taxon-name-part></tp:taxon-name>: <tp:taxon-name><tp:taxon-name-part taxon-name-part-type="family">Engraulidae</tp:taxon-name-part></tp:taxon-name>) from North Sulawesi, Indonesia.</article-title><source>Ichthyological Research</source><volume>56</volume>(<issue>3</issue>): <fpage>292</fpage>–<lpage>295</lpage>. <ext-link xlink:type="simple" ext-link-type="doi" xlink:href="10.1007/s10228-009-0103-4">https://doi.org/10.1007/s10228-009-0103-4</ext-link></mixed-citation></ref><ref id="B12"><mixed-citation xmlns:xlink="http://www.w3.org/1999/xlink" xlink:type="simple"><person-group><name name-style="western"><surname>Hata</surname><given-names>H</given-names></name><name name-style="western"><surname>Motomura</surname><given-names>H</given-names></name></person-group> (<year>2018a</year>) <article-title><italic><tp:taxon-name><tp:taxon-name-part taxon-name-part-type="genus">Stolephorus</tp:taxon-name-part><tp:taxon-name-part taxon-name-part-type="species">continentalis</tp:taxon-name-part></tp:taxon-name></italic>, a new anchovy from the northwestern South China Sea and redescription of <italic><tp:taxon-name><tp:taxon-name-part taxon-name-part-type="genus">Stolephorus</tp:taxon-name-part><tp:taxon-name-part taxon-name-part-type="species">chinensis</tp:taxon-name-part></tp:taxon-name></italic> (Günther 1880) (<tp:taxon-name><tp:taxon-name-part taxon-name-part-type="order">Clupeiformes</tp:taxon-name-part></tp:taxon-name>: <tp:taxon-name><tp:taxon-name-part taxon-name-part-type="family">Engraulidae</tp:taxon-name-part></tp:taxon-name>).</article-title><source>Ichthyological Research</source><volume>65</volume>(<issue>3</issue>): <fpage>374</fpage>–<lpage>382</lpage>. <ext-link xlink:type="simple" ext-link-type="doi" xlink:href="10.1007/s10228-018-0621-z">https://doi.org/10.1007/s10228-018-0621-z</ext-link></mixed-citation></ref><ref id="B13"><mixed-citation xmlns:xlink="http://www.w3.org/1999/xlink" xlink:type="simple"><person-group><name name-style="western"><surname>Hata</surname><given-names>H</given-names></name><name name-style="western"><surname>Motomura</surname><given-names>H</given-names></name></person-group> (<year>2018b</year>) <article-title>First record of the anchovy, <italic><tp:taxon-name><tp:taxon-name-part taxon-name-part-type="genus">Stolephorus</tp:taxon-name-part><tp:taxon-name-part taxon-name-part-type="species">teguhi</tp:taxon-name-part></tp:taxon-name></italic> (<tp:taxon-name><tp:taxon-name-part taxon-name-part-type="family">Engraulidae</tp:taxon-name-part></tp:taxon-name>) from the Philippines.</article-title><source>Philippine Journal of Systematic Biology</source><volume>11</volume>: <fpage>20</fpage>–<lpage>24</lpage>. <ext-link xlink:type="simple" ext-link-type="doi" xlink:href="10.26757/pjsb.2017b11017">https://doi.org/10.26757/pjsb.2017b11017</ext-link></mixed-citation></ref><ref id="B14"><mixed-citation xmlns:xlink="http://www.w3.org/1999/xlink" xlink:type="simple"><person-group><name name-style="western"><surname>Hata</surname><given-names>H</given-names></name><name name-style="western"><surname>Motomura</surname><given-names>H</given-names></name></person-group> (<year>2018c</year>) <article-title>Additional specimens of the poorly known anchovy <italic><tp:taxon-name><tp:taxon-name-part taxon-name-part-type="genus">Stolephorus</tp:taxon-name-part><tp:taxon-name-part taxon-name-part-type="species">multibranchus</tp:taxon-name-part></tp:taxon-name></italic> (<tp:taxon-name><tp:taxon-name-part taxon-name-part-type="order">Clupeiformes</tp:taxon-name-part></tp:taxon-name>: <tp:taxon-name><tp:taxon-name-part taxon-name-part-type="family">Engraulidae</tp:taxon-name-part></tp:taxon-name>) from Kosrae, Caroline Islands.</article-title><source>Biogeography</source><volume>20</volume>: <fpage>78</fpage>–<lpage>84</lpage>.</mixed-citation></ref><ref id="B15"><mixed-citation xmlns:xlink="http://www.w3.org/1999/xlink" xlink:type="simple"><person-group><name name-style="western"><surname>Hata</surname><given-names>H</given-names></name><name name-style="western"><surname>Motomura</surname><given-names>H</given-names></name></person-group> (<year>2018d</year>) <article-title>Redescription and distributional range extension of the poorly known anchovy <italic><tp:taxon-name><tp:taxon-name-part taxon-name-part-type="genus">Stolephorus</tp:taxon-name-part><tp:taxon-name-part taxon-name-part-type="species">nelsoni</tp:taxon-name-part></tp:taxon-name></italic> (<tp:taxon-name><tp:taxon-name-part taxon-name-part-type="order">Clupeiformes</tp:taxon-name-part></tp:taxon-name>: <tp:taxon-name><tp:taxon-name-part taxon-name-part-type="family">Engraulidae</tp:taxon-name-part></tp:taxon-name>).</article-title><source>Acta Ichthyologica et Piscatoria</source><volume>48</volume>(<issue>4</issue>): <fpage>381</fpage>–<lpage>386</lpage>. <ext-link xlink:type="simple" ext-link-type="doi" xlink:href="10.3750/AIEP/02501">https://doi.org/10.3750/AIEP/02501</ext-link></mixed-citation></ref><ref id="B16"><mixed-citation xmlns:xlink="http://www.w3.org/1999/xlink" xlink:type="simple"><person-group><name name-style="western"><surname>Hata</surname><given-names>H</given-names></name><name name-style="western"><surname>Motomura</surname><given-names>H</given-names></name></person-group> (<year>2018e</year>) <article-title><italic><tp:taxon-name><tp:taxon-name-part taxon-name-part-type="genus">Stolephorus</tp:taxon-name-part><tp:taxon-name-part taxon-name-part-type="species">insignus</tp:taxon-name-part></tp:taxon-name></italic>, a new anchovy from the western Pacific, and redescription of <italic><tp:taxon-name><tp:taxon-name-part taxon-name-part-type="genus">Stolephorus</tp:taxon-name-part><tp:taxon-name-part taxon-name-part-type="species">apiensis</tp:taxon-name-part></tp:taxon-name></italic> (Jordan and Seale 1906) (<tp:taxon-name><tp:taxon-name-part taxon-name-part-type="order">Clupeiformes</tp:taxon-name-part></tp:taxon-name>: <tp:taxon-name><tp:taxon-name-part taxon-name-part-type="family">Engraulidae</tp:taxon-name-part></tp:taxon-name>).</article-title><source>Ichthyological Research</source><volume>66</volume>(<issue>2</issue>): <fpage>280</fpage>–<lpage>288</lpage>. <ext-link xlink:type="simple" ext-link-type="doi" xlink:href="10.1007/s10228-018-00675-5">https://doi.org/10.1007/s10228-018-00675-5</ext-link></mixed-citation></ref><ref id="B17"><mixed-citation xmlns:xlink="http://www.w3.org/1999/xlink" xlink:type="simple"><person-group><name name-style="western"><surname>Hata</surname><given-names>H</given-names></name><name name-style="western"><surname>Motomura</surname><given-names>H</given-names></name></person-group> (<year>2021a</year>) <article-title>Two new species of <italic><tp:taxon-name><tp:taxon-name-part taxon-name-part-type="genus">Stolephorus</tp:taxon-name-part></tp:taxon-name></italic> (<tp:taxon-name><tp:taxon-name-part taxon-name-part-type="subclass">Teleostei</tp:taxon-name-part></tp:taxon-name>: <tp:taxon-name><tp:taxon-name-part taxon-name-part-type="order">Clupeiformes</tp:taxon-name-part></tp:taxon-name>: <tp:taxon-name><tp:taxon-name-part taxon-name-part-type="family">Engraulidae</tp:taxon-name-part></tp:taxon-name>) from the western Pacific.</article-title><source>The Raffles Bulletin of Zoology</source><volume>69</volume>: <fpage>109</fpage>–<lpage>117</lpage>. <ext-link xlink:type="simple" ext-link-type="doi" xlink:href="10.26107/RBZ-2021-0009">https://doi.org/10.26107/RBZ-2021-0009</ext-link></mixed-citation></ref><ref id="B18"><mixed-citation xmlns:xlink="http://www.w3.org/1999/xlink" xlink:type="simple"><person-group><name name-style="western"><surname>Hata</surname><given-names>H</given-names></name><name name-style="western"><surname>Motomura</surname><given-names>H</given-names></name></person-group> (<year>2021b</year>) <article-title><italic><tp:taxon-name><tp:taxon-name-part taxon-name-part-type="genus">Stolephorus</tp:taxon-name-part><tp:taxon-name-part taxon-name-part-type="species">grandis</tp:taxon-name-part></tp:taxon-name></italic>, a new anchovy (<tp:taxon-name><tp:taxon-name-part taxon-name-part-type="subclass">Teleostei</tp:taxon-name-part></tp:taxon-name>: <tp:taxon-name><tp:taxon-name-part taxon-name-part-type="order">Clupeiformes</tp:taxon-name-part></tp:taxon-name>: <tp:taxon-name><tp:taxon-name-part taxon-name-part-type="family">Engraulidae</tp:taxon-name-part></tp:taxon-name>) from New Guinea and Australia.</article-title><source>Zootaxa</source><volume>5004</volume>(<issue>3</issue>): <fpage>481</fpage>–<lpage>489</lpage>. <ext-link xlink:type="simple" ext-link-type="doi" xlink:href="10.11646/zootaxa.5004.3.5">https://doi.org/10.11646/zootaxa.5004.3.5</ext-link></mixed-citation></ref><ref id="B19"><mixed-citation xmlns:xlink="http://www.w3.org/1999/xlink" xlink:type="simple"><person-group><name name-style="western"><surname>Hata</surname><given-names>H</given-names></name><name name-style="western"><surname>Motomura</surname><given-names>H</given-names></name></person-group> (<year>2021c</year>) A new species of the anchovy genus <italic><tp:taxon-name><tp:taxon-name-part taxon-name-part-type="genus">Stolephorus</tp:taxon-name-part></tp:taxon-name></italic> Lacepède 1803 from North Sumatra, Indonesia, and redescriptions of <italic><tp:taxon-name><tp:taxon-name-part taxon-name-part-type="genus">Stolephorus</tp:taxon-name-part><tp:taxon-name-part taxon-name-part-type="species">pacificus</tp:taxon-name-part></tp:taxon-name></italic> Baldwin 1984 and <italic><tp:taxon-name><tp:taxon-name-part taxon-name-part-type="genus">Stolephorus</tp:taxon-name-part><tp:taxon-name-part taxon-name-part-type="species">teguhi</tp:taxon-name-part></tp:taxon-name></italic> Kimura, Hori and Shibukawa 2009 (<tp:taxon-name><tp:taxon-name-part taxon-name-part-type="subclass">Teleostei</tp:taxon-name-part></tp:taxon-name>: <tp:taxon-name><tp:taxon-name-part taxon-name-part-type="order">Clupeiformes</tp:taxon-name-part></tp:taxon-name>: <tp:taxon-name><tp:taxon-name-part taxon-name-part-type="family">Engraulidae</tp:taxon-name-part></tp:taxon-name>). Zoological Studies 60: 65. <ext-link xlink:type="simple" ext-link-type="doi" xlink:href="10.6620/ZS.2021.60-65">https://doi.org/10.6620/ZS.2021.60-65</ext-link></mixed-citation></ref><ref id="B20"><mixed-citation xmlns:xlink="http://www.w3.org/1999/xlink" xlink:type="simple"><person-group><name name-style="western"><surname>Hata</surname><given-names>H</given-names></name><name name-style="western"><surname>Motomura</surname><given-names>H</given-names></name></person-group> (<year>2022</year>) <article-title>Redescription of <italic><tp:taxon-name><tp:taxon-name-part taxon-name-part-type="genus">Stolephorus</tp:taxon-name-part><tp:taxon-name-part taxon-name-part-type="species">ronquilloi</tp:taxon-name-part></tp:taxon-name></italic> Wongratana, 1983 and description of <italic><tp:taxon-name><tp:taxon-name-part taxon-name-part-type="genus">Stolephorus</tp:taxon-name-part><tp:taxon-name-part taxon-name-part-type="species">hindustanensis</tp:taxon-name-part></tp:taxon-name></italic>, new anchovy from the western coast of India (<tp:taxon-name><tp:taxon-name-part taxon-name-part-type="subclass">Teleostei</tp:taxon-name-part></tp:taxon-name>: <tp:taxon-name><tp:taxon-name-part taxon-name-part-type="order">Clupeiformes</tp:taxon-name-part></tp:taxon-name>: <tp:taxon-name><tp:taxon-name-part taxon-name-part-type="family">Engraulidae</tp:taxon-name-part></tp:taxon-name>).</article-title><source>Taxonomy</source><volume>2</volume>(<issue>1</issue>): <fpage>124</fpage>–<lpage>135</lpage>. <ext-link xlink:type="simple" ext-link-type="doi" xlink:href="10.3390/taxonomy2010010">https://doi.org/10.3390/taxonomy2010010</ext-link></mixed-citation></ref><ref id="B22"><mixed-citation xmlns:xlink="http://www.w3.org/1999/xlink" xlink:type="simple"><person-group><name name-style="western"><surname>Hata</surname><given-names>H</given-names></name><name name-style="western"><surname>Lavoué</surname><given-names>S</given-names></name><name name-style="western"><surname>Motomura</surname><given-names>H</given-names></name></person-group> (<year>2020a</year>) <article-title><italic><tp:taxon-name><tp:taxon-name-part taxon-name-part-type="genus">Stolephorus</tp:taxon-name-part><tp:taxon-name-part taxon-name-part-type="species">babarani</tp:taxon-name-part></tp:taxon-name></italic>, a new species of anchovy (<tp:taxon-name><tp:taxon-name-part taxon-name-part-type="subclass">Teleostei</tp:taxon-name-part></tp:taxon-name>: <tp:taxon-name><tp:taxon-name-part taxon-name-part-type="order">Clupeiformes</tp:taxon-name-part></tp:taxon-name>: <tp:taxon-name><tp:taxon-name-part taxon-name-part-type="family">Engraulidae</tp:taxon-name-part></tp:taxon-name>) from Panay Island, central Philippines.</article-title><source>Zootaxa</source><volume>4178</volume>(<issue>4</issue>): <fpage>509</fpage>–<lpage>520</lpage>. <ext-link xlink:type="simple" ext-link-type="doi" xlink:href="10.11646/zootaxa.4718.4.5">https://doi.org/10.11646/zootaxa.4718.4.5</ext-link></mixed-citation></ref><ref id="B23"><mixed-citation xmlns:xlink="http://www.w3.org/1999/xlink" xlink:type="simple"><person-group><name name-style="western"><surname>Hata</surname><given-names>H</given-names></name><name name-style="western"><surname>Lavoué</surname><given-names>S</given-names></name><name name-style="western"><surname>Motomura</surname><given-names>H</given-names></name></person-group> (<year>2020b</year>) <article-title><italic><tp:taxon-name><tp:taxon-name-part taxon-name-part-type="genus">Stolephorus</tp:taxon-name-part><tp:taxon-name-part taxon-name-part-type="species">acinaces</tp:taxon-name-part></tp:taxon-name></italic>, a new anchovy from the northern Borneo, and redescription of <italic><tp:taxon-name><tp:taxon-name-part taxon-name-part-type="genus">Stolephorus</tp:taxon-name-part><tp:taxon-name-part taxon-name-part-type="species">andhraensis</tp:taxon-name-part></tp:taxon-name></italic> (Babu Rao 1966) (<tp:taxon-name><tp:taxon-name-part taxon-name-part-type="order">Clupeiformes</tp:taxon-name-part></tp:taxon-name>: <tp:taxon-name><tp:taxon-name-part taxon-name-part-type="family">Engraulidae</tp:taxon-name-part></tp:taxon-name>).</article-title><source>Marine Biodiversity</source><volume>50</volume>(<issue>6</issue>): <fpage>102</fpage>. <ext-link xlink:type="simple" ext-link-type="doi" xlink:href="10.1007/s12526-020-01115-2">https://doi.org/10.1007/s12526-020-01115-2</ext-link></mixed-citation></ref><ref id="B24"><mixed-citation xmlns:xlink="http://www.w3.org/1999/xlink" xlink:type="simple"><person-group><name name-style="western"><surname>Hata</surname><given-names>H</given-names></name><name name-style="western"><surname>Lavoué</surname><given-names>S</given-names></name><name name-style="western"><surname>Motomura</surname><given-names>H</given-names></name></person-group> (<year>2021</year>) <article-title>Taxonomic status of nominal species of the anchovy genus <italic><tp:taxon-name><tp:taxon-name-part taxon-name-part-type="genus">Stolephorus</tp:taxon-name-part></tp:taxon-name></italic> previously regarded as synonyms of <italic><tp:taxon-name><tp:taxon-name-part taxon-name-part-type="genus">Stolephorus</tp:taxon-name-part><tp:taxon-name-part taxon-name-part-type="species">commersonnii</tp:taxon-name-part></tp:taxon-name></italic> Lacepède 1803 and <italic><tp:taxon-name><tp:taxon-name-part taxon-name-part-type="genus">Stolephorus</tp:taxon-name-part><tp:taxon-name-part taxon-name-part-type="species">indicus</tp:taxon-name-part></tp:taxon-name></italic> (van Hasselt 1823), and descriptions of three new species (<tp:taxon-name><tp:taxon-name-part taxon-name-part-type="order">Clupeiformes</tp:taxon-name-part></tp:taxon-name>: <tp:taxon-name><tp:taxon-name-part taxon-name-part-type="family">Engraulidae</tp:taxon-name-part></tp:taxon-name>).</article-title><source>Ichthyological Research</source><volume>68</volume>(<issue>3</issue>): <fpage>327</fpage>–<lpage>372</lpage>. <ext-link xlink:type="simple" ext-link-type="doi" xlink:href="10.1007/s10228-020-00792-0">https://doi.org/10.1007/s10228-020-00792-0</ext-link></mixed-citation></ref><ref id="B29"><mixed-citation xmlns:xlink="http://www.w3.org/1999/xlink" xlink:type="simple"><person-group><name name-style="western"><surname>Nuryanto</surname><given-names>A</given-names></name><name name-style="western"><surname>Pramono</surname><given-names>H</given-names></name><name name-style="western"><surname>Sastranegara</surname><given-names>MH</given-names></name></person-group> (<year>2017</year>) <article-title>Molecular Identification of Fish Larvae from East Plawangan of Segara Anakan, Cilacap, Central Java, Indonesia.</article-title><source>Biosaintifika</source><volume>9</volume>(<issue>1</issue>): <fpage>33</fpage>–<lpage>40</lpage>. <ext-link xlink:type="simple" ext-link-type="doi" xlink:href="10.15294/biosaintifika.v9i1.9191">https://doi.org/10.15294/biosaintifika.v9i1.9191</ext-link></mixed-citation></ref></ref-list></tp:taxon-treatment>
