# Supplementary material for: ﻿Description of three new species previously identified as Stolephorusbengalensis (Dutt & Babu Rao, 1959) or Stolephorusinsularis Hardenberg, 1933 and a re-description of S.bengalensis (Chordata, Osteichthyes, Clupeiformes, Engraulidae)
Source: Zookeys. 2022 Sep 15;1121:145–73. doi: 10.3897/zookeys.1121.84171 (PMC9848800; doi:10.3897/zookeys.1121.84171)
Supplement: XML Treatment for Stolephorus diabolus [file zookeys.1121.84171-treatment2.xml]

<!DOCTYPE tp:taxon-treatment
  PUBLIC "-//TaxonX//DTD Taxonomic Treatment Publishing DTD v0 20100105//EN" "tax-treatment-NSO.dtd">
<tp:taxon-treatment xmlns:tp="http://www.plazi.org/taxpub"><tp:treatment-meta><kwd-group><label>Taxon classification</label><kwd>
              <named-content content-type="kingdom">Animalia</named-content>
            </kwd><kwd>
              <named-content content-type="order">Clupeiformes</named-content>
            </kwd><kwd>
              <named-content content-type="family">Engraulidae</named-content>
            </kwd></kwd-group><mixed-citation publication-type="journal"><person-group><name><surname>Hata</surname><given-names>Harutaka</given-names></name><name><surname>Lavoué</surname><given-names>Sébastien</given-names></name><name><surname>Motomura</surname><given-names>Hiroyuki</given-names></name></person-group><article-title>﻿Description of three new species previously identified as <italic><tp:taxon-name><tp:taxon-name-part taxon-name-part-type="genus" reg="Stolephorus">Stolephorus</tp:taxon-name-part><tp:taxon-name-part taxon-name-part-type="species" reg="bengalensis">bengalensis</tp:taxon-name-part></tp:taxon-name></italic> (Dutt &amp; Babu Rao, 1959) or <italic><tp:taxon-name><tp:taxon-name-part taxon-name-part-type="genus" reg="Stolephorus">Stolephorus</tp:taxon-name-part><tp:taxon-name-part taxon-name-part-type="species" reg="insularis">insularis</tp:taxon-name-part></tp:taxon-name></italic> Hardenberg, 1933 and a re-description of <italic><tp:taxon-name><tp:taxon-name-part taxon-name-part-type="genus" reg="Stolephorus">S.</tp:taxon-name-part><tp:taxon-name-part taxon-name-part-type="species" reg="bengalensis">bengalensis</tp:taxon-name-part></tp:taxon-name></italic> (<tp:taxon-name><tp:taxon-name-part taxon-name-part-type="phylum">Chordata</tp:taxon-name-part></tp:taxon-name>, <tp:taxon-name><tp:taxon-name-part taxon-name-part-type="superclass">Osteichthyes</tp:taxon-name-part></tp:taxon-name>, <tp:taxon-name><tp:taxon-name-part taxon-name-part-type="order">Clupeiformes</tp:taxon-name-part></tp:taxon-name>, <tp:taxon-name><tp:taxon-name-part taxon-name-part-type="family">Engraulidae</tp:taxon-name-part></tp:taxon-name>)</article-title><source>Zookeys</source><day>15</day><month>09</month><year>2022</year><volume>1121</volume><fpage>145</fpage><lpage>173</lpage><pub-id pub-id-type="doi">10.3897/zookeys.1121.84171</pub-id></mixed-citation></tp:treatment-meta><tp:nomenclature><label>﻿</label><tp:taxon-name>
            <object-id xmlns:xlink="http://www.w3.org/1999/xlink" content-type="arpha" xlink:type="simple">89C301AA-78C9-595E-A68C-B5229FDCD7A8</object-id>
            <tp:taxon-name-part taxon-name-part-type="genus" reg="Stolephorus">Stolephorus</tp:taxon-name-part>
            <tp:taxon-name-part taxon-name-part-type="species" reg="diabolus">diabolus</tp:taxon-name-part>
            <object-id xmlns:xlink="http://www.w3.org/1999/xlink" content-type="zoobank" xlink:type="simple">https://zoobank.org/09515D76-5020-4C13-9391-7F325335C74C</object-id>
          </tp:taxon-name><tp:taxon-status xmlns:xlink="http://www.w3.org/1999/xlink" xlink:type="simple">sp. nov.</tp:taxon-status><xref ref-type="fig" rid="F1">[New English name: Demon Anchovy] Figs 1C</xref><xref ref-type="fig" rid="F6">, 6</xref><xref ref-type="table" rid="T4">; Tables 4</xref><xref ref-type="table" rid="T5">, 5</xref><xref ref-type="table" rid="T6">, 6</xref><tp:nomenclature-citation-list><tp:nomenclature-citation><tp:taxon-name>
                <tp:taxon-name-part taxon-name-part-type="genus" reg="Stolephorus">Stolephorus</tp:taxon-name-part>
                <tp:taxon-name-part taxon-name-part-type="species" reg="bengalensis">bengalensis</tp:taxon-name-part>
              </tp:taxon-name><comment>(not of Dutt and Babu Rao): <xref ref-type="bibr" rid="B25">Hata et al. 2022</xref>: (in part) 34 (Singapore).</comment></tp:nomenclature-citation></tp:nomenclature-citation-list></tp:nomenclature><tp:treatment-sec sec-type="Holotype" id="SECID0ETIAI"><title>Holotype.</title><p>IPMB-I 13.00001, 49.7 mm SL, Teluk Bahang, Penang, Malaysia.</p></tp:treatment-sec><tp:treatment-sec sec-type="Paratypes" id="SECID0EYIAI"><title>Paratypes.</title><p>14 specimens, 28.5–43.7 mm SL. <abbrev xmlns:xlink="http://www.w3.org/1999/xlink" xlink:title="Universiti Sains Malaysia Fish Collection" id="ABBRID0E5IAI" xlink:type="simple">USMFC</abbrev> 82-0017, 43.7 mm SL, collected with the holotype; <abbrev xmlns:xlink="http://www.w3.org/1999/xlink" xlink:title="Universiti Sains Malaysia Fish Collection" id="ABBRID0ECJAI" xlink:type="simple">USMFC</abbrev> 82-0057, 4 specimens, 40.1–41.1 mm SL, estuary of Merbok River, Jeti Semeling, Malaysia; ZUMT 62056, 5 specimens, 28.5–38.4 mm SL, KAUM–I. 163702, 36.3 mm SL, KAUM–I. 163703, 36.4 mm SL, NSMT-P 143554, 36.4 mm SL, NSMT-P 143555, 36.6 mm SL, Singapore.</p></tp:treatment-sec><tp:treatment-sec sec-type="diagnosis" id="SECID0EGJAI"><title>Diagnosis.</title><p>A species of <italic><tp:taxon-name><tp:taxon-name-part taxon-name-part-type="genus" reg="Stolephorus">Stolephorus</tp:taxon-name-part></tp:taxon-name></italic> with the following combination of characters: 1UGR 14–16 (modally 16), 1LGR 20–23 (22), 1TGR 35–38 (38); 2UGR 10 or 11 (11), 2LGR 19 or 20 (20), 2TGR 30 or 31 (31); 3UGR 8 or 9 (9), 3LGR 11 or 12 (12), 3TGR 20 or 21 (21); 4UGR 6 or 7 (7), 4LGR 9 or 10 (9), 4TGR 15–17 (17); prepelvic scutes 5–7 (6); total vertebrae 39; long maxilla, posterior tip just reaching or slightly short of posterior margin of opercle; predorsal scute present; pelvic scute without spine; body scales deciduous; posterior border of pre-opercle concave, indented; paired dark patch on parietal area with little following pigmentation; distinct double pigment lines along dorsum posterior to dorsal fin; black spots below eye and on lower-jaw tip absent; anal-fin base long, 19.8–22.3% (mean 20.7%) of SL; maximum orbit diameter 8.1–8.7% (8.3%) of SL; third dorsal-fin ray short, 17.0–18.5% (18.0%) of SL; pelvic fin rather long, 9.6–11.3% (10.0%) of SL, its posterior tip not reaching to vertical through dorsal-fin origin when depressed in specimens &gt; 40 mm SL; distance between posterior ends of supramaxilla and maxilla 5.7–6.4% (6.1%) of SL.</p><table-wrap id="T4" position="float" orientation="portrait"><label>Table 4.</label><caption><p>Frequency distribution of total vertebral numbers of <italic><tp:taxon-name><tp:taxon-name-part taxon-name-part-type="genus" reg="Stolephorus">Stolephorus</tp:taxon-name-part><tp:taxon-name-part taxon-name-part-type="species" reg="bengalensis">bengalensis</tp:taxon-name-part></tp:taxon-name></italic>, <italic><tp:taxon-name><tp:taxon-name-part taxon-name-part-type="genus" reg="Stolephorus">Stolephorus</tp:taxon-name-part><tp:taxon-name-part taxon-name-part-type="species" reg="diabolus">diabolus</tp:taxon-name-part></tp:taxon-name></italic> sp. nov., <italic><tp:taxon-name><tp:taxon-name-part taxon-name-part-type="genus" reg="Stolephorus">Stolephorus</tp:taxon-name-part><tp:taxon-name-part taxon-name-part-type="species" reg="eclipsis">eclipsis</tp:taxon-name-part></tp:taxon-name></italic> sp. nov. and <italic><tp:taxon-name><tp:taxon-name-part taxon-name-part-type="genus" reg="Stolephorus">Stolephorus</tp:taxon-name-part><tp:taxon-name-part taxon-name-part-type="species" reg="eldorado">eldorado</tp:taxon-name-part></tp:taxon-name></italic> sp. nov.</p></caption><table id="TID0EL4BI" rules="all"><tbody><tr><th rowspan="1" colspan="1"/><th rowspan="1" colspan="5">Total vertebrae</th></tr><tr><th rowspan="1" colspan="1"/><th rowspan="1" colspan="1"/><th rowspan="1" colspan="1">38</th><th rowspan="1" colspan="1">39</th><th rowspan="1" colspan="1">40</th><th rowspan="1" colspan="1">41</th></tr><tr><td rowspan="1" colspan="1">
                    <italic>
                      <tp:taxon-name><tp:taxon-name-part taxon-name-part-type="genus" reg="Stolephorus">Stolephorus</tp:taxon-name-part><tp:taxon-name-part taxon-name-part-type="species" reg="bengalensis">bengalensis</tp:taxon-name-part></tp:taxon-name>
                    </italic>
                  </td><td rowspan="1" colspan="1"><italic>n</italic> = 32</td><td rowspan="1" colspan="1"/><td rowspan="1" colspan="1"/><td rowspan="1" colspan="1">27</td><td rowspan="1" colspan="1">5</td></tr><tr><td rowspan="1" colspan="1"><italic><tp:taxon-name><tp:taxon-name-part taxon-name-part-type="genus" reg="Stolephorus">Stolephorus</tp:taxon-name-part><tp:taxon-name-part taxon-name-part-type="species" reg="diabolus">diabolus</tp:taxon-name-part></tp:taxon-name></italic> sp. nov.</td><td rowspan="1" colspan="1"><italic>n</italic> = 2</td><td rowspan="1" colspan="1"/><td rowspan="1" colspan="1">2</td><td rowspan="1" colspan="1"/><td rowspan="1" colspan="1"/></tr><tr><td rowspan="1" colspan="1"><italic><tp:taxon-name><tp:taxon-name-part taxon-name-part-type="genus" reg="Stolephorus">Stolephorus</tp:taxon-name-part><tp:taxon-name-part taxon-name-part-type="species" reg="eclipsis">eclipsis</tp:taxon-name-part></tp:taxon-name></italic> sp. nov.</td><td rowspan="1" colspan="1"><italic>n</italic> = 14</td><td rowspan="1" colspan="1">6</td><td rowspan="1" colspan="1">8</td><td rowspan="1" colspan="1"/><td rowspan="1" colspan="1"/></tr><tr><td rowspan="1" colspan="1"><italic><tp:taxon-name><tp:taxon-name-part taxon-name-part-type="genus" reg="Stolephorus">Stolephorus</tp:taxon-name-part><tp:taxon-name-part taxon-name-part-type="species" reg="eldorado">eldorado</tp:taxon-name-part></tp:taxon-name></italic> sp. nov.</td><td rowspan="1" colspan="1"><italic>n</italic> = 45</td><td rowspan="1" colspan="1">11</td><td rowspan="1" colspan="1">24</td><td rowspan="1" colspan="1">10</td><td rowspan="1" colspan="1"/></tr></tbody></table></table-wrap></tp:treatment-sec><tp:treatment-sec sec-type="description" id="SECID0EOQAI"><title>Description.</title><p>Data for holotype presented first, followed by data for paratypes in parentheses (if different). Counts and measurements, expressed as percentages of SL or HL, given in Tables <xref ref-type="table" rid="T5">5</xref> and <xref ref-type="table" rid="T6">6</xref>. Body laterally compressed, elongate, deepest at dorsal-fin origin. Dorsal profile of head and body slightly convex from snout tip to dorsal-fin origin, gently lowering to uppermost point of caudal-fin base. Ventral profile of head and body slightly convex from lower jaw tip to pelvic-fin insertion, thereafter, slowly rising to lowermost point of caudal-fin base. Single spine-like scute just anterior to dorsal-fin origin. Abdomen somewhat rounded. Scutes on ventrum broken in holotype (five to seven spine-like prepelvic scutes on ventrum in paratypes). Pelvic scute without spine. Postpelvic scutes absent. Anus just anterior to anal-fin origin. Snout tip rounded; snout length less than eye diameter. Mouth large, inferior, ventral to body axis, extending backwards beyond posterior margin of eye. Maxilla long, its posterior tip broken in holotype (posterior pointed, just reaching or slightly short of opercle posterior margin in paratypes). Lower jaw slender. Single row of conical teeth on both jaws and palatine. Patch of fine conical teeth on pterygoid. Several distinct conical teeth on vomer. Several rows of conical teeth on upper edges of basihyal and basibranchial. Eye large, round, covered with adipose eyelid, positioned laterally on head dorsal to horizontal through pectoral-fin insertion, visible in dorsal view. Pupil round. Orbit elliptical. Nostrils close to each other, anterior to orbit. Posterior margin of pre-opercle concave, indented. Subopercle and opercle with smoothly rounded posterior margins. Gill membrane without serrations. Interorbital space flat, width less than eye diameter. Pseudobranchial filaments present, length of longest filament less than eye diameter. Gill rakers long, slender, rough, visible from side of head when mouth opened. Single row of asperities on anterior surface of gill rakers. Isthmus muscle long, reaching anteriorly to posterior margin of gill membranes. Urohyal hidden by isthmus muscle, not visible without dissection. Gill membrane on each side joined distally, most of isthmus muscle exposed, not covered by gill membrane. Body scales deciduous, completely lacking on specimens, except for prepelvic scutes. Head scales absent. Fins scaleless, except for broad triangular sheath of scales on caudal fin. Dorsal-fin origin posterior to vertical through base of last pelvic-fin ray, slightly posterior to middle of body. Dorsal and anal fins with three anteriormost rays unbranched. First dorsal- and anal-fin rays minute. Anteriormost three rays of both dorsal and anal fins closely spaced. Anal-fin origin just below base of eighth (eighth to eleventh) dorsal-fin ray. Posterior tip of depressed anal fin not reaching caudal-fin base. Uppermost pectoral-fin ray unbranched, inserted below body axis. Posterior tip of pectoral fin not reaching to pelvic fin insertion. Dorsal, ventral and posterior margins of pectoral fin nearly linear. Pelvic fin shorter than pectoral fin, insertion anterior to vertical through dorsal-fin origin. Posterior tip of depressed pelvic fin not reaching to vertical through dorsal-fin origin (reaching to vertical through first to sixth dorsal-fin ray origin in some paratypes smaller than 40 mm SL). Caudal fin forked, posterior tips pointed.</p><table-wrap id="T5" position="float" orientation="portrait"><label>Table 5.</label><caption><p>Meristics of specimens of <italic><tp:taxon-name><tp:taxon-name-part taxon-name-part-type="genus" reg="Stolephorus">Stolephorus</tp:taxon-name-part><tp:taxon-name-part taxon-name-part-type="species" reg="diabolus">diabolus</tp:taxon-name-part></tp:taxon-name></italic> sp. nov. and <italic><tp:taxon-name><tp:taxon-name-part taxon-name-part-type="genus" reg="Stolephorus">Stolephorus</tp:taxon-name-part><tp:taxon-name-part taxon-name-part-type="species" reg="eclipsis">eclipsis</tp:taxon-name-part></tp:taxon-name></italic> sp. nov.</p></caption><table id="TID0E3ECI" rules="all"><tbody><tr><th rowspan="1" colspan="1"/><th rowspan="1" colspan="3"><italic><tp:taxon-name><tp:taxon-name-part taxon-name-part-type="genus" reg="Stolephorus">Stolephorus</tp:taxon-name-part><tp:taxon-name-part taxon-name-part-type="species" reg="diabolus">diabolus</tp:taxon-name-part></tp:taxon-name></italic> sp. nov.</th><th rowspan="1" colspan="3"><italic><tp:taxon-name><tp:taxon-name-part taxon-name-part-type="genus" reg="Stolephorus">Stolephorus</tp:taxon-name-part><tp:taxon-name-part taxon-name-part-type="species" reg="eclipsis">eclipsis</tp:taxon-name-part></tp:taxon-name></italic> sp. nov.</th></tr><tr><th rowspan="2" colspan="1"/><th rowspan="1" colspan="1">Holotype</th><th rowspan="1" colspan="1">Paratypes</th><th rowspan="1" colspan="1"/><th rowspan="1" colspan="1">Holotype</th><th rowspan="1" colspan="1">Paratypes</th><th rowspan="1" colspan="1"/></tr><tr><th rowspan="1" colspan="1">IPMB-I 13.00001</th><th rowspan="1" colspan="1"><italic>n</italic> = 14</th><th rowspan="1" colspan="1"/><th rowspan="1" colspan="1">MZB 26452</th><th rowspan="1" colspan="1"><italic>n</italic> = 28</th><th rowspan="1" colspan="1"/></tr><tr><td rowspan="1" colspan="1">Standard length (mm)</td><td rowspan="1" colspan="1">49.7</td><td rowspan="1" colspan="1">28.5–43.7</td><td rowspan="1" colspan="1">Modes ± SD</td><td rowspan="1" colspan="1">40.3</td><td rowspan="1" colspan="1">32.0–43.7</td><td rowspan="1" colspan="1">Modes ± SD</td></tr><tr><td rowspan="1" colspan="1">Dorsal-fin rays (unbranched)</td><td rowspan="1" colspan="1">3</td><td rowspan="1" colspan="1">3</td><td rowspan="1" colspan="1">3 ± 0</td><td rowspan="1" colspan="1">3</td><td rowspan="1" colspan="1">3</td><td rowspan="1" colspan="1">3 ± 0</td></tr><tr><td rowspan="1" colspan="1">Dorsal-fin rays (branched)</td><td rowspan="1" colspan="1">12</td><td rowspan="1" colspan="1">12–13</td><td rowspan="1" colspan="1">13 ± 0.5</td><td rowspan="1" colspan="1">12</td><td rowspan="1" colspan="1">11–13</td><td rowspan="1" colspan="1">12 ± 0.4</td></tr><tr><td rowspan="1" colspan="1">Anal-fin rays (unbranched)</td><td rowspan="1" colspan="1">3</td><td rowspan="1" colspan="1">3</td><td rowspan="1" colspan="1">3 ± 0</td><td rowspan="1" colspan="1">3</td><td rowspan="1" colspan="1">3</td><td rowspan="1" colspan="1">3 ± 0</td></tr><tr><td rowspan="1" colspan="1">Anal-fin rays (branched)</td><td rowspan="1" colspan="1">16</td><td rowspan="1" colspan="1">16–18</td><td rowspan="1" colspan="1">17 ± 0.7</td><td rowspan="1" colspan="1">17</td><td rowspan="1" colspan="1">16–18</td><td rowspan="1" colspan="1">17 ± 0.7</td></tr><tr><td rowspan="1" colspan="1">Pectoral-fin rays (unbranched)</td><td rowspan="1" colspan="1">1</td><td rowspan="1" colspan="1">1</td><td rowspan="1" colspan="1">1 ± 0</td><td rowspan="1" colspan="1">1</td><td rowspan="1" colspan="1">1</td><td rowspan="1" colspan="1">1 ± 0</td></tr><tr><td rowspan="1" colspan="1">Pectoral-fin rays (branched)</td><td rowspan="1" colspan="1">11</td><td rowspan="1" colspan="1">10–13</td><td rowspan="1" colspan="1">11 ± 0.8</td><td rowspan="1" colspan="1">10</td><td rowspan="1" colspan="1">10–12</td><td rowspan="1" colspan="1">11 ± 0.6</td></tr><tr><td rowspan="1" colspan="1">Pelvic-fin rays (unbranched)</td><td rowspan="1" colspan="1">1</td><td rowspan="1" colspan="1">1</td><td rowspan="1" colspan="1">1 ± 0</td><td rowspan="1" colspan="1">1</td><td rowspan="1" colspan="1">1</td><td rowspan="1" colspan="1">1 ± 0</td></tr><tr><td rowspan="1" colspan="1">Pelvic-fin rays (branched)</td><td rowspan="1" colspan="1">6</td><td rowspan="1" colspan="1">6</td><td rowspan="1" colspan="1">6 ± 0</td><td rowspan="1" colspan="1">6</td><td rowspan="1" colspan="1">6</td><td rowspan="1" colspan="1">6 ± 0</td></tr><tr><td rowspan="1" colspan="1">Gill rakers on 1<sup>st</sup> gill arch (upper)</td><td rowspan="1" colspan="1">16</td><td rowspan="1" colspan="1">14–16</td><td rowspan="1" colspan="1">16 ± 0.6</td><td rowspan="1" colspan="1">20</td><td rowspan="1" colspan="1">19–21</td><td rowspan="1" colspan="1">20 ± 0.7</td></tr><tr><td rowspan="1" colspan="1">Gill rakers on 1<sup>st</sup> gill arch (lower)</td><td rowspan="1" colspan="1">22</td><td rowspan="1" colspan="1">20–23</td><td rowspan="1" colspan="1">22 ± 0.7</td><td rowspan="1" colspan="1">28</td><td rowspan="1" colspan="1">26–30</td><td rowspan="1" colspan="1">28 ± 0.8</td></tr><tr><td rowspan="1" colspan="1">Gill rakers on 1<sup>st</sup> gill arch (total)</td><td rowspan="1" colspan="1">38</td><td rowspan="1" colspan="1">35–38</td><td rowspan="1" colspan="1">38 ± 1.0</td><td rowspan="1" colspan="1">48</td><td rowspan="1" colspan="1">47–51</td><td rowspan="1" colspan="1">47 ± 1.1</td></tr><tr><td rowspan="1" colspan="1">Gill rakers on 2<sup>nd</sup> gill arch (upper)</td><td rowspan="1" colspan="1">10</td><td rowspan="1" colspan="1">11</td><td rowspan="1" colspan="1">11 ± 0.2</td><td rowspan="1" colspan="1">13</td><td rowspan="1" colspan="1">13–16</td><td rowspan="1" colspan="1">14 ± 0.7</td></tr><tr><td rowspan="1" colspan="1">Gill rakers on 2<sup>nd</sup> gill arch (lower)</td><td rowspan="1" colspan="1">20</td><td rowspan="1" colspan="1">19–20</td><td rowspan="1" colspan="1">20 ± 0.4</td><td rowspan="1" colspan="1">25</td><td rowspan="1" colspan="1">24–27</td><td rowspan="1" colspan="1">25 ± 0.8</td></tr><tr><td rowspan="1" colspan="1">Gill rakers on 2<sup>nd</sup> gill arch (total)</td><td rowspan="1" colspan="1">30</td><td rowspan="1" colspan="1">30–31</td><td rowspan="1" colspan="1">31 ± 0.4</td><td rowspan="1" colspan="1">38</td><td rowspan="1" colspan="1">37–42</td><td rowspan="1" colspan="1">39 ± 1.4</td></tr><tr><td rowspan="1" colspan="1">Gill rakers on 3<sup>rd</sup> gill arch (upper)</td><td rowspan="1" colspan="1">9</td><td rowspan="1" colspan="1">8–9</td><td rowspan="1" colspan="1">9 ± 0.2</td><td rowspan="1" colspan="1">11</td><td rowspan="1" colspan="1">10–13</td><td rowspan="1" colspan="1">12 ± 0.7</td></tr><tr><td rowspan="1" colspan="1">Gill rakers on 3<sup>rd</sup> gill arch (lower)</td><td rowspan="1" colspan="1">12</td><td rowspan="1" colspan="1">11–12</td><td rowspan="1" colspan="1">12 ± 0.5</td><td rowspan="1" colspan="1">14</td><td rowspan="1" colspan="1">14–16</td><td rowspan="1" colspan="1">15 ± 0.6</td></tr><tr><td rowspan="1" colspan="1">Gill rakers on 3<sup>rd</sup> gill arch (total)</td><td rowspan="1" colspan="1">21</td><td rowspan="1" colspan="1">20–21</td><td rowspan="1" colspan="1">21 ± 0.5</td><td rowspan="1" colspan="1">25</td><td rowspan="1" colspan="1">25–28</td><td rowspan="1" colspan="1">27 ± 1.1</td></tr><tr><td rowspan="1" colspan="1">Gill rakers on 4<sup>th</sup> gill arch (upper)</td><td rowspan="1" colspan="1">7</td><td rowspan="1" colspan="1">6–7</td><td rowspan="1" colspan="1">7 ± 0.4</td><td rowspan="1" colspan="1">8</td><td rowspan="1" colspan="1">8–11</td><td rowspan="1" colspan="1">9 ± 0.9</td></tr><tr><td rowspan="1" colspan="1">Gill rakers on 4<sup>th</sup> gill arch (lower)</td><td rowspan="1" colspan="1">9</td><td rowspan="1" colspan="1">9–10</td><td rowspan="1" colspan="1">9 ± 0.5</td><td rowspan="1" colspan="1">11</td><td rowspan="1" colspan="1">11–13</td><td rowspan="1" colspan="1">12 ± 0.5</td></tr><tr><td rowspan="1" colspan="1">Gill rakers on 4<sup>th</sup> gill arch (total)</td><td rowspan="1" colspan="1">16</td><td rowspan="1" colspan="1">15–17</td><td rowspan="1" colspan="1">17 ± 0.8</td><td rowspan="1" colspan="1">19</td><td rowspan="1" colspan="1">19–24</td><td rowspan="1" colspan="1">21 ± 1.2</td></tr><tr><td rowspan="1" colspan="1">Gill rakers on posterior face of 3<sup>rd</sup> gill arch</td><td rowspan="1" colspan="1">3</td><td rowspan="1" colspan="1">3–5</td><td rowspan="1" colspan="1">4 ± 0.5</td><td rowspan="1" colspan="1">4</td><td rowspan="1" colspan="1">4–7</td><td rowspan="1" colspan="1">5 ± 0.7</td></tr><tr><td rowspan="1" colspan="1">Prepelvic scutes</td><td rowspan="1" colspan="1">broken</td><td rowspan="1" colspan="1">5–7</td><td rowspan="1" colspan="1">6 ± 0.5</td><td rowspan="1" colspan="1">6</td><td rowspan="1" colspan="1">5–7</td><td rowspan="1" colspan="1">6 ± 0.5</td></tr><tr><td rowspan="1" colspan="1">Scale rows in longitudinal series</td><td rowspan="1" colspan="1">34</td><td rowspan="1" colspan="1">34–35</td><td rowspan="1" colspan="1">35 ± 0.5</td><td rowspan="1" colspan="1">35</td><td rowspan="1" colspan="1">35–36</td><td rowspan="1" colspan="1">35 ± 0.4</td></tr><tr><td rowspan="1" colspan="1">Transverse scales</td><td rowspan="1" colspan="1">8</td><td rowspan="1" colspan="1">8–9</td><td rowspan="1" colspan="1">8 ± 0.2</td><td rowspan="1" colspan="1">8</td><td rowspan="1" colspan="1">8</td><td rowspan="1" colspan="1">8 ± 0</td></tr><tr><td rowspan="1" colspan="1">Pseudobranchial filaments</td><td rowspan="1" colspan="1">broken</td><td rowspan="1" colspan="1">14–16</td><td rowspan="1" colspan="1">15 ± 0.7</td><td rowspan="1" colspan="1">14</td><td rowspan="1" colspan="1">14–18</td><td rowspan="1" colspan="1">15 ± 1.2</td></tr><tr><td rowspan="1" colspan="1">Total vertebrae</td><td rowspan="1" colspan="1">39</td><td rowspan="1" colspan="1">39</td><td rowspan="1" colspan="1">39 ± 0</td><td rowspan="1" colspan="1">38</td><td rowspan="1" colspan="1">38–39</td><td rowspan="1" colspan="1">39 ± 0.5</td></tr></tbody></table></table-wrap><table-wrap id="T6" position="float" orientation="portrait"><label>Table 6.</label><caption><p>Morphometrics of specimens of <italic><tp:taxon-name><tp:taxon-name-part taxon-name-part-type="genus" reg="Stolephorus">Stolephorus</tp:taxon-name-part><tp:taxon-name-part taxon-name-part-type="species" reg="diabolus">diabolus</tp:taxon-name-part></tp:taxon-name></italic> sp. nov. and <italic><tp:taxon-name><tp:taxon-name-part taxon-name-part-type="genus" reg="Stolephorus">Stolephorus</tp:taxon-name-part><tp:taxon-name-part taxon-name-part-type="species" reg="eclipsis">eclipsis</tp:taxon-name-part></tp:taxon-name></italic> sp. nov.</p></caption><table id="TID0EMEDI" rules="all"><tbody><tr><th rowspan="1" colspan="1"/><th rowspan="1" colspan="3"><italic><tp:taxon-name><tp:taxon-name-part taxon-name-part-type="genus" reg="Stolephorus">Stolephorus</tp:taxon-name-part><tp:taxon-name-part taxon-name-part-type="species" reg="diabolus">diabolus</tp:taxon-name-part></tp:taxon-name></italic> sp. nov.</th><th rowspan="1" colspan="3"><italic><tp:taxon-name><tp:taxon-name-part taxon-name-part-type="genus" reg="Stolephorus">Stolephorus</tp:taxon-name-part><tp:taxon-name-part taxon-name-part-type="species" reg="eclipsis">eclipsis</tp:taxon-name-part></tp:taxon-name></italic> sp. nov.</th></tr><tr><th rowspan="2" colspan="1"/><th rowspan="1" colspan="1">Holotype</th><th rowspan="1" colspan="1">Paratypes</th><th rowspan="1" colspan="1"/><th rowspan="1" colspan="1">Holotype</th><th rowspan="1" colspan="1">Paratypes</th><th rowspan="1" colspan="1"/></tr><tr><th rowspan="1" colspan="1">IPMB-I 13.00001</th><th rowspan="1" colspan="1"><italic>n</italic> = 14</th><th rowspan="1" colspan="1"/><th rowspan="1" colspan="1">MZB 26452</th><th rowspan="1" colspan="1"><italic>n</italic> = 28</th><th rowspan="1" colspan="1"/></tr><tr><td rowspan="1" colspan="1">Standard length (mm)</td><td rowspan="1" colspan="1">49.7</td><td rowspan="1" colspan="1">28.5–43.7</td><td rowspan="1" colspan="1">Means ± SD</td><td rowspan="1" colspan="1">40.3</td><td rowspan="1" colspan="1">32.0–43.7</td><td rowspan="1" colspan="1">Means ± SD</td></tr><tr><td rowspan="1" colspan="7">As % SL</td></tr><tr><td rowspan="1" colspan="1">Head length</td><td rowspan="1" colspan="1">24.8</td><td rowspan="1" colspan="1">25.0–25.9</td><td rowspan="1" colspan="1">25.4 ± 0.3</td><td rowspan="1" colspan="1">25.4</td><td rowspan="1" colspan="1">23.6–26.7</td><td rowspan="1" colspan="1">24.8 ± 0.8</td></tr><tr><td rowspan="1" colspan="1">Body depth</td><td rowspan="1" colspan="1">21.7</td><td rowspan="1" colspan="1">19.8–21.9</td><td rowspan="1" colspan="1">20.9 ± 0.7</td><td rowspan="1" colspan="1">20.6</td><td rowspan="1" colspan="1">18.4–20.8</td><td rowspan="1" colspan="1">19.6 ± 0.6</td></tr><tr><td rowspan="1" colspan="1">Pre-dorsal-fin length</td><td rowspan="1" colspan="1">51.8</td><td rowspan="1" colspan="1">51.3–52.9</td><td rowspan="1" colspan="1">52.1 ± 0.5</td><td rowspan="1" colspan="1">52.8</td><td rowspan="1" colspan="1">51.3–54.9</td><td rowspan="1" colspan="1">53.4 ± 1.0</td></tr><tr><td rowspan="1" colspan="1">Snout tip to pectoral-fin insertion</td><td rowspan="1" colspan="1">25.7</td><td rowspan="1" colspan="1">26.2–28.4</td><td rowspan="1" colspan="1">27.2 ± 0.6</td><td rowspan="1" colspan="1">26.8</td><td rowspan="1" colspan="1">24.8–28.5</td><td rowspan="1" colspan="1">26.5 ± 0.9</td></tr><tr><td rowspan="1" colspan="1">Snout tip to pelvic-fin insertion</td><td rowspan="1" colspan="1">48.2</td><td rowspan="1" colspan="1">45.8–49.0</td><td rowspan="1" colspan="1">47.2 ± 0.8</td><td rowspan="1" colspan="1">47.0</td><td rowspan="1" colspan="1">44.8–47.3</td><td rowspan="1" colspan="1">46.2 ± 0.7</td></tr><tr><td rowspan="1" colspan="1">Snout tip to anal-fin origin</td><td rowspan="1" colspan="1">65.4</td><td rowspan="1" colspan="1">63.0–66.0</td><td rowspan="1" colspan="1">64.4 ± 0.9</td><td rowspan="1" colspan="1">63.1</td><td rowspan="1" colspan="1">62.8–65.8</td><td rowspan="1" colspan="1">64.1 ± 0.9</td></tr><tr><td rowspan="1" colspan="1">Dorsal-fin base length</td><td rowspan="1" colspan="1">15.0</td><td rowspan="1" colspan="1">13.9–16.6</td><td rowspan="1" colspan="1">15.0 ± 0.7</td><td rowspan="1" colspan="1">13.6</td><td rowspan="1" colspan="1">13.1–14.5</td><td rowspan="1" colspan="1">13.8 ± 0.4</td></tr><tr><td rowspan="1" colspan="1">Anal-fin base length</td><td rowspan="1" colspan="1">19.8</td><td rowspan="1" colspan="1">19.9–22.3</td><td rowspan="1" colspan="1">20.7 ± 0.8</td><td rowspan="1" colspan="1">19.3</td><td rowspan="1" colspan="1">17.6–19.3</td><td rowspan="1" colspan="1">18.6 ± 0.5</td></tr><tr><td rowspan="1" colspan="1">Caudal-peduncle length</td><td rowspan="1" colspan="1">18.8</td><td rowspan="1" colspan="1">16.4–19.4</td><td rowspan="1" colspan="1">17.8 ± 0.9</td><td rowspan="1" colspan="1">17.4</td><td rowspan="1" colspan="1">14.7–18.5</td><td rowspan="1" colspan="1">17.1 ± 0.9</td></tr><tr><td rowspan="1" colspan="1">Caudal-peduncle depth</td><td rowspan="1" colspan="1">9.8</td><td rowspan="1" colspan="1">9.4–10.3</td><td rowspan="1" colspan="1">9.8 ± 0.2</td><td rowspan="1" colspan="1">9.9</td><td rowspan="1" colspan="1">9.2–10.6</td><td rowspan="1" colspan="1">9.8 ± 0.4</td></tr><tr><td rowspan="1" colspan="1">D–P1</td><td rowspan="1" colspan="1">36.5</td><td rowspan="1" colspan="1">33.8–36.4</td><td rowspan="1" colspan="1">35.3 ± 0.8</td><td rowspan="1" colspan="1">38.0</td><td rowspan="1" colspan="1">34.0–38.8</td><td rowspan="1" colspan="1">36.5 ± 1.3</td></tr><tr><td rowspan="1" colspan="1">D–P2</td><td rowspan="1" colspan="1">23.5</td><td rowspan="1" colspan="1">21.9–24.5</td><td rowspan="1" colspan="1">23.4 ± 0.6</td><td rowspan="1" colspan="1">24.1</td><td rowspan="1" colspan="1">21.0–23.9</td><td rowspan="1" colspan="1">22.5 ± 0.8</td></tr><tr><td rowspan="1" colspan="1">D–A</td><td rowspan="1" colspan="1">22.6</td><td rowspan="1" colspan="1">20.7–23.1</td><td rowspan="1" colspan="1">22.2 ± 0.8</td><td rowspan="1" colspan="1">21.3</td><td rowspan="1" colspan="1">20.0–21.9</td><td rowspan="1" colspan="1">20.9 ± 0.5</td></tr><tr><td rowspan="1" colspan="1">P1–P2</td><td rowspan="1" colspan="1">24.1</td><td rowspan="1" colspan="1">19.4–20.0</td><td rowspan="1" colspan="1">21.0 ± 1.1</td><td rowspan="1" colspan="1">21.3</td><td rowspan="1" colspan="1">19.3–22.8</td><td rowspan="1" colspan="1">21.0 ± 0.9</td></tr><tr><td rowspan="1" colspan="1">P2–A</td><td rowspan="1" colspan="1">18.0</td><td rowspan="1" colspan="1">16.3–19.5</td><td rowspan="1" colspan="1">18.0 ± 0.9</td><td rowspan="1" colspan="1">18.5</td><td rowspan="1" colspan="1">17.5–20.6</td><td rowspan="1" colspan="1">19.0 ± 0.8</td></tr><tr><td rowspan="1" colspan="1">Pectoral-fin length</td><td rowspan="1" colspan="1">16.2</td><td rowspan="1" colspan="1">15.4–17.1</td><td rowspan="1" colspan="1">16.2 ± 0.5</td><td rowspan="1" colspan="1">16.4</td><td rowspan="1" colspan="1">15.5–17.7</td><td rowspan="1" colspan="1">16.7 ± 0.6</td></tr><tr><td rowspan="1" colspan="1">Pelvic-fin length</td><td rowspan="1" colspan="1">9.8</td><td rowspan="1" colspan="1">9.6–11.3</td><td rowspan="1" colspan="1">10.0 ± 0.4</td><td rowspan="1" colspan="1">8.7</td><td rowspan="1" colspan="1">8.8–9.9</td><td rowspan="1" colspan="1">9.4 ± 0.3</td></tr><tr><td rowspan="1" colspan="1">Maxilla length</td><td rowspan="1" colspan="1">broken</td><td rowspan="1" colspan="1">20.9–21.9</td><td rowspan="1" colspan="1">21.4 ± 0.3</td><td rowspan="1" colspan="1">20.7</td><td rowspan="1" colspan="1">19.9–22.5</td><td rowspan="1" colspan="1">21.1 ± 0.7</td></tr><tr><td rowspan="1" colspan="1">Lower-jaw length</td><td rowspan="1" colspan="1">16.2</td><td rowspan="1" colspan="1">16.2–17.5</td><td rowspan="1" colspan="1">16.6 ± 0.3</td><td rowspan="1" colspan="1">16.4</td><td rowspan="1" colspan="1">15.8–17.7</td><td rowspan="1" colspan="1">16.6 ± 0.5</td></tr><tr><td rowspan="1" colspan="1">Supramaxilla end to maxilla end</td><td rowspan="1" colspan="1">broken</td><td rowspan="1" colspan="1">5.7–6.4</td><td rowspan="1" colspan="1">6.1 ± 0.2</td><td rowspan="1" colspan="1">5.2</td><td rowspan="1" colspan="1">4.7–5.4</td><td rowspan="1" colspan="1">5.1 ± 0.2</td></tr><tr><td rowspan="1" colspan="1">Maximum orbit diameter</td><td rowspan="1" colspan="1">8.2</td><td rowspan="1" colspan="1">8.1–8.7</td><td rowspan="1" colspan="1">8.3 ± 0.2</td><td rowspan="1" colspan="1">8.8</td><td rowspan="1" colspan="1">7.9–9.6</td><td rowspan="1" colspan="1">8.7 ± 0.4</td></tr><tr><td rowspan="1" colspan="1">Eye diameter</td><td rowspan="1" colspan="1">6.5</td><td rowspan="1" colspan="1">6.1–7.7</td><td rowspan="1" colspan="1">6.9 ± 0.5</td><td rowspan="1" colspan="1">6.8</td><td rowspan="1" colspan="1">6.7–8.3</td><td rowspan="1" colspan="1">7.3 ± 0.4</td></tr><tr><td rowspan="1" colspan="1">Snout length</td><td rowspan="1" colspan="1">3.7</td><td rowspan="1" colspan="1">3.6–4.2</td><td rowspan="1" colspan="1">3.8 ± 0.2</td><td rowspan="1" colspan="1">4.0</td><td rowspan="1" colspan="1">3.4–4.2</td><td rowspan="1" colspan="1">3.8 ± 0.2</td></tr><tr><td rowspan="1" colspan="1">Interorbital width</td><td rowspan="1" colspan="1">5.6</td><td rowspan="1" colspan="1">5.5–5.9</td><td rowspan="1" colspan="1">5.7 ± 0.2</td><td rowspan="1" colspan="1">5.7</td><td rowspan="1" colspan="1">5.5–6.2</td><td rowspan="1" colspan="1">5.8 ± 0.2</td></tr><tr><td rowspan="1" colspan="1">Postorbital length</td><td rowspan="1" colspan="1">12.8</td><td rowspan="1" colspan="1">12.9–14.2</td><td rowspan="1" colspan="1">13.4 ± 0.4</td><td rowspan="1" colspan="1">12.1</td><td rowspan="1" colspan="1">11.5–12.9</td><td rowspan="1" colspan="1">12.1 ± 0.4</td></tr><tr><td rowspan="1" colspan="1">1<sup>st</sup> dorsal-fin ray length</td><td rowspan="1" colspan="1">1.5</td><td rowspan="1" colspan="1">0.8–2.2</td><td rowspan="1" colspan="1">1.6 ± 0.4</td><td rowspan="1" colspan="1">1.5</td><td rowspan="1" colspan="1">1.0–2.2</td><td rowspan="1" colspan="1">1.5 ± 0.3</td></tr><tr><td rowspan="1" colspan="1">2<sup>nd</sup> dorsal-fin ray length</td><td rowspan="1" colspan="1">broken</td><td rowspan="1" colspan="1">7.0–9.8</td><td rowspan="1" colspan="1">8.1 ± 0.7</td><td rowspan="1" colspan="1">broken</td><td rowspan="1" colspan="1">5.1–5.7</td><td rowspan="1" colspan="1">7.6 ± 0.6</td></tr><tr><td rowspan="1" colspan="1">3<sup>rd</sup> dorsal-fin ray length</td><td rowspan="1" colspan="1">broken</td><td rowspan="1" colspan="1">17.0–18.5</td><td rowspan="1" colspan="1">18.0 ± 0.5</td><td rowspan="1" colspan="1">17.1</td><td rowspan="1" colspan="1">16.5–18.8</td><td rowspan="1" colspan="1">17.6 ± 0.7</td></tr><tr><td rowspan="1" colspan="1">1<sup>st</sup> anal-fin ray length</td><td rowspan="1" colspan="1">1.6</td><td rowspan="1" colspan="1">0.9–2.2</td><td rowspan="1" colspan="1">1.5 ± 0.4</td><td rowspan="1" colspan="1">1.9</td><td rowspan="1" colspan="1">1.2–2.2</td><td rowspan="1" colspan="1">1.7 ± 0.3</td></tr><tr><td rowspan="1" colspan="1">2<sup>nd</sup> anal-fin ray length</td><td rowspan="1" colspan="1">5.3</td><td rowspan="1" colspan="1">4.8–7.2</td><td rowspan="1" colspan="1">5.5 ± 0.6</td><td rowspan="1" colspan="1">5.2</td><td rowspan="1" colspan="1">5.1–5.7</td><td rowspan="1" colspan="1">5.3 ± 0.2</td></tr><tr><td rowspan="1" colspan="1">3<sup>rd</sup> anal-fin ray length</td><td rowspan="1" colspan="1">broken</td><td rowspan="1" colspan="1">14.6–16.0</td><td rowspan="1" colspan="1">15.4 ± 0.4</td><td rowspan="1" colspan="1">14.4</td><td rowspan="1" colspan="1">13.4–15.0</td><td rowspan="1" colspan="1">14.2 ± 0.5</td></tr></tbody></table><table-wrap-foot><fn><p>Abbreviations: D–P1 (distance from dorsal-fin origin to pectoral-fin insertion); D–P2 (distance from dorsal-fin origin to pelvic-fin insertion); D–A (distance between origins of dorsal and anal fins); P1–P2 (distance between insertions of pectoral and pelvic fins); P2–A (distance between pelvic-fin insertion and anal-fin origin).</p></fn></table-wrap-foot></table-wrap></tp:treatment-sec><tp:treatment-sec sec-type="Colour of preserved specimens" id="SECID0EWCCI"><title>Colour of preserved specimens.</title><p>Body uniformly pale white. A pair of distinct dark patches on parietal region, with little pigmentation on occipital area. No black spots below eye and on lower-jaw tip. Melanophores scattered on posterior margins of scale pockets on dorsum. Double pigmented lines dorsally posterior to dorsal fin. Melanophores scattered along bases of dorsal and anal fins. All fins transparent, melanophores scattered along fin rays of caudal fin and anterior parts of dorsal and anal fins.</p></tp:treatment-sec><tp:treatment-sec sec-type="distribution" id="SECID0E2CCI"><title>Distribution.</title><p><italic><tp:taxon-name><tp:taxon-name-part taxon-name-part-type="genus" reg="Stolephorus">Stolephorus</tp:taxon-name-part><tp:taxon-name-part taxon-name-part-type="species" reg="diabolus">diabolus</tp:taxon-name-part></tp:taxon-name></italic> sp. nov. is currently known only from the western coast of the Peninsular Malaysia (Merbok River Estuary and Penang) and Singapore (Fig. <xref ref-type="fig" rid="F4">4</xref>).</p></tp:treatment-sec><tp:treatment-sec sec-type="etymology" id="SECID0EQDCI"><title>Etymology.</title><p>The specific name “<italic>diabolus</italic>” is derived from Latin meaning “demon”, in reference to the hard spine on the dorsum of the species.</p><fig id="F6" position="float" orientation="portrait"><object-id xmlns:xlink="http://www.w3.org/1999/xlink" content-type="doi" xlink:type="simple">10.3897/zookeys.1121.84171.figure6</object-id><object-id xmlns:xlink="http://www.w3.org/1999/xlink" content-type="arpha" xlink:type="simple">B909C4DD-37DE-5C8E-B805-2D2604EC63F6</object-id><label>Figure 6.</label><caption><p><bold>A</bold> lateral <bold>B</bold> dorsal and <bold>C</bold> ventral views of preserved holotype of <italic><tp:taxon-name><tp:taxon-name-part taxon-name-part-type="genus" reg="Stolephorus">S.</tp:taxon-name-part><tp:taxon-name-part taxon-name-part-type="species" reg="diabolus">diabolus</tp:taxon-name-part></tp:taxon-name></italic> sp. nov., IPMB-I 13.00001, 49.7 mm SL, Teluk Bahang, Penang, Malaysia <bold>D</bold> lateral view of preserved paratype of <italic><tp:taxon-name><tp:taxon-name-part taxon-name-part-type="genus" reg="Stolephorus">S.</tp:taxon-name-part><tp:taxon-name-part taxon-name-part-type="species" reg="diabolus">diabolus</tp:taxon-name-part></tp:taxon-name></italic> sp. nov., ZUMT 62056, 37.3 mm SL, Singapore. Scale bars: 2 mm.</p></caption><graphic xmlns:xlink="http://www.w3.org/1999/xlink" xlink:href="zookeys-1121-145_article-84171__-g006.jpg" position="float" orientation="portrait" xlink:type="simple" id="oo_743795.jpg"><uri content-type="original_file" xlink:type="simple">https://binary.pensoft.net/fig/743795</uri></graphic></fig></tp:treatment-sec><tp:treatment-sec sec-type="comparisons" id="SECID0EDFCI"><title>Comparisons.</title><p>The new species is distinguished from <italic><tp:taxon-name><tp:taxon-name-part taxon-name-part-type="genus" reg="Stolephorus">S.</tp:taxon-name-part><tp:taxon-name-part taxon-name-part-type="species" reg="bengalensis">bengalensis</tp:taxon-name-part></tp:taxon-name></italic>, <italic><tp:taxon-name><tp:taxon-name-part taxon-name-part-type="genus" reg="Stolephorus">S.</tp:taxon-name-part><tp:taxon-name-part taxon-name-part-type="species" reg="eclipsis">eclipsis</tp:taxon-name-part></tp:taxon-name></italic> and <italic><tp:taxon-name><tp:taxon-name-part taxon-name-part-type="genus" reg="Stolephorus">S.</tp:taxon-name-part><tp:taxon-name-part taxon-name-part-type="species" reg="eldorado">eldorado</tp:taxon-name-part></tp:taxon-name></italic> by lower gill raker counts: 1TGR, 35–38 in <italic><tp:taxon-name><tp:taxon-name-part taxon-name-part-type="genus" reg="Stolephorus">S.</tp:taxon-name-part><tp:taxon-name-part taxon-name-part-type="species" reg="diabolus">diabolus</tp:taxon-name-part></tp:taxon-name></italic> (vs. 40 or more in the other three species); 2TGR, 30 or 31 in <italic><tp:taxon-name><tp:taxon-name-part taxon-name-part-type="genus" reg="Stolephorus">S.</tp:taxon-name-part><tp:taxon-name-part taxon-name-part-type="species" reg="diabolus">diabolus</tp:taxon-name-part></tp:taxon-name></italic> [vs. 33 or more (rarely 30 or 31 in <italic><tp:taxon-name><tp:taxon-name-part taxon-name-part-type="genus" reg="Stolephorus">S.</tp:taxon-name-part><tp:taxon-name-part taxon-name-part-type="species" reg="eldorado">eldorado</tp:taxon-name-part></tp:taxon-name></italic>)]; 3TGR, 20 or 21 in <italic><tp:taxon-name><tp:taxon-name-part taxon-name-part-type="genus" reg="Stolephorus">S.</tp:taxon-name-part><tp:taxon-name-part taxon-name-part-type="species" reg="diabolus">diabolus</tp:taxon-name-part></tp:taxon-name></italic> [vs. 22 or more in the other three species (rarely 21 in <italic><tp:taxon-name><tp:taxon-name-part taxon-name-part-type="genus" reg="Stolephorus">S.</tp:taxon-name-part><tp:taxon-name-part taxon-name-part-type="species" reg="eldorado">eldorado</tp:taxon-name-part></tp:taxon-name></italic>)]; and 4TGR, 15–17 in <italic><tp:taxon-name><tp:taxon-name-part taxon-name-part-type="genus" reg="Stolephorus">S.</tp:taxon-name-part><tp:taxon-name-part taxon-name-part-type="species" reg="diabolus">diabolus</tp:taxon-name-part></tp:taxon-name></italic> (vs. 17 or more) (Fig. <xref ref-type="fig" rid="F7">7</xref>). Moreover, <italic><tp:taxon-name><tp:taxon-name-part taxon-name-part-type="genus" reg="Stolephorus">S.</tp:taxon-name-part><tp:taxon-name-part taxon-name-part-type="species" reg="diabolus">diabolus</tp:taxon-name-part></tp:taxon-name></italic> has a shorter orbit diameter than <italic><tp:taxon-name><tp:taxon-name-part taxon-name-part-type="genus" reg="Stolephorus">S.</tp:taxon-name-part><tp:taxon-name-part taxon-name-part-type="species" reg="eldorado">eldorado</tp:taxon-name-part></tp:taxon-name></italic> [maximum orbit diameter 8.1–8.7% (mean 8.3%) of SL in <italic><tp:taxon-name><tp:taxon-name-part taxon-name-part-type="genus" reg="Stolephorus">S.</tp:taxon-name-part><tp:taxon-name-part taxon-name-part-type="species" reg="diabolus">diabolus</tp:taxon-name-part></tp:taxon-name></italic> vs. 8.2–9.9% (8.9%) in <italic><tp:taxon-name><tp:taxon-name-part taxon-name-part-type="genus" reg="Stolephorus">S.</tp:taxon-name-part><tp:taxon-name-part taxon-name-part-type="species" reg="eldorado">eldorado</tp:taxon-name-part></tp:taxon-name></italic>; Fig. <xref ref-type="fig" rid="F8">8A</xref>]. Furthermore, <italic><tp:taxon-name><tp:taxon-name-part taxon-name-part-type="genus" reg="Stolephorus">S.</tp:taxon-name-part><tp:taxon-name-part taxon-name-part-type="species" reg="diabolus">diabolus</tp:taxon-name-part></tp:taxon-name></italic> is distinguished from <italic><tp:taxon-name><tp:taxon-name-part taxon-name-part-type="genus" reg="Stolephorus">S.</tp:taxon-name-part><tp:taxon-name-part taxon-name-part-type="species" reg="bengalensis">bengalensis</tp:taxon-name-part></tp:taxon-name></italic> by having a shorter third dorsal-fin ray [17.0–18.5% (mean 18.0%) of SL in <italic><tp:taxon-name><tp:taxon-name-part taxon-name-part-type="genus" reg="Stolephorus">S.</tp:taxon-name-part><tp:taxon-name-part taxon-name-part-type="species" reg="diabolus">diabolus</tp:taxon-name-part></tp:taxon-name></italic> vs. 18.5–19.9% (19.0%) in <italic><tp:taxon-name><tp:taxon-name-part taxon-name-part-type="genus" reg="Stolephorus">S.</tp:taxon-name-part><tp:taxon-name-part taxon-name-part-type="species" reg="bengalensis">bengalensis</tp:taxon-name-part></tp:taxon-name></italic> (Fig. <xref ref-type="fig" rid="F8">8B</xref>)] and lower total vertebral numbers [39 vs. 40 or 41 (modally 40) (Table <xref ref-type="table" rid="T4">4</xref>)]. Detailed comparisons of <italic><tp:taxon-name><tp:taxon-name-part taxon-name-part-type="genus" reg="Stolephorus">S.</tp:taxon-name-part><tp:taxon-name-part taxon-name-part-type="species" reg="diabolus">diabolus</tp:taxon-name-part></tp:taxon-name></italic> with <italic><tp:taxon-name><tp:taxon-name-part taxon-name-part-type="genus" reg="Stolephorus">S.</tp:taxon-name-part><tp:taxon-name-part taxon-name-part-type="species" reg="eclipsis">eclipsis</tp:taxon-name-part></tp:taxon-name></italic> and <italic><tp:taxon-name><tp:taxon-name-part taxon-name-part-type="genus" reg="Stolephorus">S.</tp:taxon-name-part><tp:taxon-name-part taxon-name-part-type="species" reg="eldorado">eldorado</tp:taxon-name-part></tp:taxon-name></italic> are given in “Comparisons” under each species.</p><fig id="F7" position="float" orientation="portrait"><object-id xmlns:xlink="http://www.w3.org/1999/xlink" content-type="doi" xlink:type="simple">10.3897/zookeys.1121.84171.figure7</object-id><object-id xmlns:xlink="http://www.w3.org/1999/xlink" content-type="arpha" xlink:type="simple">462185E7-E078-5C4C-BF45-2EB4F8C8A90F</object-id><label>Figure 7.</label><caption><p>Relationships of total gill raker numbers (TGR) on <bold>A</bold> first gill arch (1GA) <bold>B</bold> second gill arch (2GA) <bold>C</bold> third gill arch (3GA) and <bold>D</bold> fourth gill arch (4GA) to standard length in <italic><tp:taxon-name><tp:taxon-name-part taxon-name-part-type="genus" reg="Stolephorus">Stolephorus</tp:taxon-name-part><tp:taxon-name-part taxon-name-part-type="species" reg="bengalensis">bengalensis</tp:taxon-name-part></tp:taxon-name></italic> (red circles), <italic><tp:taxon-name><tp:taxon-name-part taxon-name-part-type="genus" reg="Stolephorus">S.</tp:taxon-name-part><tp:taxon-name-part taxon-name-part-type="species" reg="diabolus">diabolus</tp:taxon-name-part></tp:taxon-name></italic> sp. nov. (yellow squares), <italic><tp:taxon-name><tp:taxon-name-part taxon-name-part-type="genus" reg="Stolephorus">S.</tp:taxon-name-part><tp:taxon-name-part taxon-name-part-type="species" reg="eclipsis">eclipsis</tp:taxon-name-part></tp:taxon-name></italic> sp. nov. (green diamonds) and <italic><tp:taxon-name><tp:taxon-name-part taxon-name-part-type="genus" reg="Stolephorus">S.</tp:taxon-name-part><tp:taxon-name-part taxon-name-part-type="species" reg="eldorado">eldorado</tp:taxon-name-part></tp:taxon-name></italic> sp. nov. (blue triangles).</p></caption><graphic xmlns:xlink="http://www.w3.org/1999/xlink" xlink:href="zookeys-1121-145_article-84171__-g007.jpg" position="float" orientation="portrait" xlink:type="simple" id="oo_743796.jpg"><uri content-type="original_file" xlink:type="simple">https://binary.pensoft.net/fig/743796</uri></graphic></fig><fig id="F8" position="float" orientation="portrait"><object-id xmlns:xlink="http://www.w3.org/1999/xlink" content-type="doi" xlink:type="simple">10.3897/zookeys.1121.84171.figure8</object-id><object-id xmlns:xlink="http://www.w3.org/1999/xlink" content-type="arpha" xlink:type="simple">D5131EC2-B977-566F-B408-079B20C54675</object-id><label>Figure 8.</label><caption><p>Relationships of <bold>A</bold> orbit diameter (as % of standard length; SL) <bold>B</bold> third dorsal-fin ray length (as % of SL) <bold>C</bold> anal-fin base length (as % of SL) <bold>D</bold> pelvic-fin length (as % of SL) and <bold>E</bold> distance between posterior ends of supramaxilla and maxilla (SMX–MX) in <italic><tp:taxon-name><tp:taxon-name-part taxon-name-part-type="genus" reg="Stolephorus">Stolephorus</tp:taxon-name-part><tp:taxon-name-part taxon-name-part-type="species" reg="bengalensis">bengalensis</tp:taxon-name-part></tp:taxon-name></italic> (red circles), <italic><tp:taxon-name><tp:taxon-name-part taxon-name-part-type="genus" reg="Stolephorus">S.</tp:taxon-name-part><tp:taxon-name-part taxon-name-part-type="species" reg="diabolus">diabolus</tp:taxon-name-part></tp:taxon-name></italic> sp. nov. (yellow squares), <italic><tp:taxon-name><tp:taxon-name-part taxon-name-part-type="genus" reg="Stolephorus">S.</tp:taxon-name-part><tp:taxon-name-part taxon-name-part-type="species" reg="eclipsis">eclipsis</tp:taxon-name-part></tp:taxon-name></italic> sp. nov. (green diamonds) and <italic><tp:taxon-name><tp:taxon-name-part taxon-name-part-type="genus" reg="Stolephorus">S.</tp:taxon-name-part><tp:taxon-name-part taxon-name-part-type="species" reg="eldorado">eldorado</tp:taxon-name-part></tp:taxon-name></italic> sp. nov. (blue triangles).</p></caption><graphic xmlns:xlink="http://www.w3.org/1999/xlink" xlink:href="zookeys-1121-145_article-84171__-g008.jpg" position="float" orientation="portrait" xlink:type="simple" id="oo_743797.jpg"><uri content-type="original_file" xlink:type="simple">https://binary.pensoft.net/fig/743797</uri></graphic></fig></tp:treatment-sec><tp:treatment-sec><!--Section generated to contain objects referenced in tp:taxon-treatment.--><fig id="F1" position="float" orientation="portrait"><object-id xmlns:xlink="http://www.w3.org/1999/xlink" content-type="doi" xlink:type="simple">10.3897/zookeys.1121.84171.figure1</object-id><object-id xmlns:xlink="http://www.w3.org/1999/xlink" content-type="arpha" xlink:type="simple">E1A77450-EF43-5114-A896-C0C92A79AA87</object-id><label>Figure 1.</label><caption><p>Diagnostic characters of species previously identified as <italic><tp:taxon-name><tp:taxon-name-part taxon-name-part-type="genus" reg="Stolephorus">Stolephorus</tp:taxon-name-part><tp:taxon-name-part taxon-name-part-type="species" reg="bengalensis">bengalensis</tp:taxon-name-part></tp:taxon-name></italic><bold>A</bold> lateral view of whole body <bold>B</bold> dorsal-fin origin (triangle indicates predorsal scute, located just anterior to dorsal-fin origin) <bold>C</bold> dorsal view of dorsum behind dorsal fin (triangle indicates paired dark lines) <bold>D</bold> lateral surface of head (triangle indicates posterior tip of maxilla, posteriorly well beyond posterior margin of pre-opercle) <bold>E</bold> pre-opercle with concave posterior margin (supramaxilla removed) and <bold>F</bold> ventral view of pelvic fin (triangle indicates pelvic scute, lacking spine) (<bold>A</bold> KAUM–I. 94521, paratype of <italic><tp:taxon-name><tp:taxon-name-part taxon-name-part-type="genus" reg="Stolephorus">S.</tp:taxon-name-part><tp:taxon-name-part taxon-name-part-type="species" reg="eldorado">eldorado</tp:taxon-name-part></tp:taxon-name></italic> sp. nov. in fresh condition, 43.4 mm SL, Ha Long Bay, northern Vietnam <bold>B, E, F</bold> KAUM–I. 113148, paratype of <italic><tp:taxon-name><tp:taxon-name-part taxon-name-part-type="genus" reg="Stolephorus">S.</tp:taxon-name-part><tp:taxon-name-part taxon-name-part-type="species" reg="eldorado">eldorado</tp:taxon-name-part></tp:taxon-name></italic> sp. nov., 55.3 mm SL, Ke-tzu-liao, south-western Taiwan <bold>C</bold> ZUMT 62056, paratype of <italic><tp:taxon-name><tp:taxon-name-part taxon-name-part-type="genus" reg="Stolephorus">S.</tp:taxon-name-part><tp:taxon-name-part taxon-name-part-type="species" reg="diabolus">diabolus</tp:taxon-name-part></tp:taxon-name></italic> sp. nov., 38.4 mm SL, Singapore <bold>D</bold> KAUM–I. 94509, paratype of <italic><tp:taxon-name><tp:taxon-name-part taxon-name-part-type="genus" reg="Stolephorus">S.</tp:taxon-name-part><tp:taxon-name-part taxon-name-part-type="species" reg="eldorado">eldorado</tp:taxon-name-part></tp:taxon-name></italic> sp. nov., 41.4 mm SL, Ha Long Bay, northern Vietnam) (<bold>B, D, E</bold> and <bold>F</bold> alizarin stain).</p></caption><graphic xmlns:xlink="http://www.w3.org/1999/xlink" xlink:href="zookeys-1121-145_article-84171__-g001.jpg" position="float" orientation="portrait" xlink:type="simple" id="oo_743790.jpg"><uri content-type="original_file" xlink:type="simple">https://binary.pensoft.net/fig/743790</uri></graphic></fig><fig id="F4" position="float" orientation="portrait"><object-id xmlns:xlink="http://www.w3.org/1999/xlink" content-type="doi" xlink:type="simple">10.3897/zookeys.1121.84171.figure4</object-id><object-id xmlns:xlink="http://www.w3.org/1999/xlink" content-type="arpha" xlink:type="simple">EE6BE0FC-377C-5467-896D-85470E3716D3</object-id><label>Figure 4.</label><caption><p>Map of the northern part of the Indo-West Pacific region showing distributional records of <italic><tp:taxon-name><tp:taxon-name-part taxon-name-part-type="genus" reg="Stolephorus">Stolephorus</tp:taxon-name-part><tp:taxon-name-part taxon-name-part-type="species" reg="bengalensis">bengalensis</tp:taxon-name-part></tp:taxon-name></italic> (red circles), <italic><tp:taxon-name><tp:taxon-name-part taxon-name-part-type="genus" reg="Stolephorus">S.</tp:taxon-name-part><tp:taxon-name-part taxon-name-part-type="species" reg="diabolus">diabolus</tp:taxon-name-part></tp:taxon-name></italic> (yellow squares) sp. nov., <italic><tp:taxon-name><tp:taxon-name-part taxon-name-part-type="genus" reg="Stolephorus">S.</tp:taxon-name-part><tp:taxon-name-part taxon-name-part-type="species" reg="eclipsis">eclipsis</tp:taxon-name-part></tp:taxon-name></italic> (green diamond) sp. nov. and <italic><tp:taxon-name><tp:taxon-name-part taxon-name-part-type="genus" reg="Stolephorus">S.</tp:taxon-name-part><tp:taxon-name-part taxon-name-part-type="species" reg="eldorado">eldorado</tp:taxon-name-part></tp:taxon-name></italic> (blue triangles) sp. nov., based on specimens examined in this study. Land masses outlined with black lines.</p></caption><graphic xmlns:xlink="http://www.w3.org/1999/xlink" xlink:href="zookeys-1121-145_article-84171__-g004.jpg" position="float" orientation="portrait" xlink:type="simple" id="oo_743793.jpg"><uri content-type="original_file" xlink:type="simple">https://binary.pensoft.net/fig/743793</uri></graphic></fig></tp:treatment-sec><ref-list><ref id="B25"><mixed-citation xmlns:xlink="http://www.w3.org/1999/xlink" xlink:type="simple"><person-group><name name-style="western"><surname>Hata</surname><given-names>H</given-names></name><name name-style="western"><surname>Koeda</surname><given-names>K</given-names></name><name name-style="western"><surname>Aizawa</surname><given-names>M</given-names></name><name name-style="western"><surname>Sakamoto</surname><given-names>K</given-names></name><name name-style="western"><surname>Ueshima</surname><given-names>R</given-names></name></person-group> (<year>2022</year>) <article-title>A list of <tp:taxon-name><tp:taxon-name-part taxon-name-part-type="order">Clupeiformes</tp:taxon-name-part></tp:taxon-name> (<tp:taxon-name><tp:taxon-name-part taxon-name-part-type="class">Actinopterygii</tp:taxon-name-part></tp:taxon-name>: <tp:taxon-name><tp:taxon-name-part taxon-name-part-type="subclass">Teleostei</tp:taxon-name-part></tp:taxon-name>) specimens deposited in the Department of Zoology, The University Museum, The University of Tokyo. The University Museum, The University of Tokyo.</article-title><source>Bulletin</source><volume>128</volume>: <fpage>17</fpage>–<lpage>58</lpage>.</mixed-citation></ref></ref-list></tp:taxon-treatment>
