# Supplementary material for: ﻿Description of three new species previously identified as Stolephorusbengalensis (Dutt & Babu Rao, 1959) or Stolephorusinsularis Hardenberg, 1933 and a re-description of S.bengalensis (Chordata, Osteichthyes, Clupeiformes, Engraulidae)
Source: Zookeys. 2022 Sep 15;1121:145–73. doi: 10.3897/zookeys.1121.84171 (PMC9848800; doi:10.3897/zookeys.1121.84171)
Supplement: XML Treatment for Stolephorus eclipsis [file zookeys.1121.84171-treatment3.xml]

<!DOCTYPE tp:taxon-treatment
  PUBLIC "-//TaxonX//DTD Taxonomic Treatment Publishing DTD v0 20100105//EN" "tax-treatment-NSO.dtd">
<tp:taxon-treatment xmlns:tp="http://www.plazi.org/taxpub"><tp:treatment-meta><kwd-group><label>Taxon classification</label><kwd>
              <named-content content-type="kingdom">Animalia</named-content>
            </kwd><kwd>
              <named-content content-type="order">Clupeiformes</named-content>
            </kwd><kwd>
              <named-content content-type="family">Engraulidae</named-content>
            </kwd></kwd-group><mixed-citation publication-type="journal"><person-group><name><surname>Hata</surname><given-names>Harutaka</given-names></name><name><surname>Lavoué</surname><given-names>Sébastien</given-names></name><name><surname>Motomura</surname><given-names>Hiroyuki</given-names></name></person-group><article-title>﻿Description of three new species previously identified as <italic><tp:taxon-name><tp:taxon-name-part taxon-name-part-type="genus" reg="Stolephorus">Stolephorus</tp:taxon-name-part><tp:taxon-name-part taxon-name-part-type="species" reg="bengalensis">bengalensis</tp:taxon-name-part></tp:taxon-name></italic> (Dutt &amp; Babu Rao, 1959) or <italic><tp:taxon-name><tp:taxon-name-part taxon-name-part-type="genus" reg="Stolephorus">Stolephorus</tp:taxon-name-part><tp:taxon-name-part taxon-name-part-type="species" reg="insularis">insularis</tp:taxon-name-part></tp:taxon-name></italic> Hardenberg, 1933 and a re-description of <italic><tp:taxon-name><tp:taxon-name-part taxon-name-part-type="genus" reg="Stolephorus">S.</tp:taxon-name-part><tp:taxon-name-part taxon-name-part-type="species" reg="bengalensis">bengalensis</tp:taxon-name-part></tp:taxon-name></italic> (<tp:taxon-name><tp:taxon-name-part taxon-name-part-type="phylum">Chordata</tp:taxon-name-part></tp:taxon-name>, <tp:taxon-name><tp:taxon-name-part taxon-name-part-type="superclass">Osteichthyes</tp:taxon-name-part></tp:taxon-name>, <tp:taxon-name><tp:taxon-name-part taxon-name-part-type="order">Clupeiformes</tp:taxon-name-part></tp:taxon-name>, <tp:taxon-name><tp:taxon-name-part taxon-name-part-type="family">Engraulidae</tp:taxon-name-part></tp:taxon-name>)</article-title><source>Zookeys</source><day>15</day><month>09</month><year>2022</year><volume>1121</volume><fpage>145</fpage><lpage>173</lpage><pub-id pub-id-type="doi">10.3897/zookeys.1121.84171</pub-id></mixed-citation></tp:treatment-meta><tp:nomenclature><label>﻿</label><tp:taxon-name>
            <object-id xmlns:xlink="http://www.w3.org/1999/xlink" content-type="arpha" xlink:type="simple">B61FE9B1-A485-59B9-9DA1-3C8F757769B6</object-id>
            <tp:taxon-name-part taxon-name-part-type="genus" reg="Stolephorus">Stolephorus</tp:taxon-name-part>
            <tp:taxon-name-part taxon-name-part-type="species" reg="eclipsis">eclipsis</tp:taxon-name-part>
            <object-id xmlns:xlink="http://www.w3.org/1999/xlink" content-type="zoobank" xlink:type="simple">https://zoobank.org/1556E6AA-0531-4361-874E-3FE6DB1FEA10</object-id>
          </tp:taxon-name><tp:taxon-status xmlns:xlink="http://www.w3.org/1999/xlink" xlink:type="simple">sp. nov.</tp:taxon-status><xref ref-type="fig" rid="F9">[New English name: Eclipse Anchovy] Fig. 9</xref><xref ref-type="table" rid="T4">; Tables 4</xref><xref ref-type="table" rid="T5">, 5</xref><xref ref-type="table" rid="T6">, 6</xref></tp:nomenclature><tp:treatment-sec sec-type="Holotype" id="SECID0ESSCI"><title>Holotype.</title><p>MZB 26452, 40.3 mm SL, Bintan Island, Riau Archipelago, Indonesia.</p></tp:treatment-sec><tp:treatment-sec sec-type="Paratypes" id="SECID0EXSCI"><title>Paratypes.</title><p>28 specimens, 32.0–43.7 mm SL. LBRC-F 5039, 35.4 mm SL, LBRC-F 5040, 35.3 mm SL, LBRC-F 5041, 36.1 mm SL, Tanjungpinang, Bintan Island, Riau Archipelago, Indonesia; MZB 26440, 32.0 mm SL, MZB 26441, 36.1 mm SL, MZB 26442, 35.1 mm SL, MZB 26443, 34.7 mm SL, MZB 26444, 34.5 mm SL, MZB 26445, 36.3 mm SL, MZB 26446, 36.2 mm SL, MZB 26447, 38.8 mm SL, MZB 26448, 39.2 mm SL, MZB 26449, 37.7 mm SL, MZB 26450, 40.0 mm SL, MZB 26451, 36.8 mm SL, 26453, 36.4 mm SL, MZB 26454, 39.0 mm SL, MZB 26455, 41.3 mm SL, MZB 26456, 43.7 mm SL, MZB 26457, 39.8 mm SL, MZB 26458, 40.7 mm SL, MZB 26459, 43.2 mm SL, MZB 26460, 43.7 mm SL, MZB 26461, 5 specimens, 38.3–42.4 mm SL, collected with the holotype.</p></tp:treatment-sec><tp:treatment-sec sec-type="diagnosis" id="SECID0E3SCI"><title>Diagnosis.</title><p>A species of <italic><tp:taxon-name><tp:taxon-name-part taxon-name-part-type="genus" reg="Stolephorus">Stolephorus</tp:taxon-name-part></tp:taxon-name></italic> with the following combination of characters: 1UGR 19–21 (modally 20), 1LGR 26–30 (28), 1TGR 47–51 (47); 2UGR 13–16 (14), 2LGR 24–27 (25), 2TGR 37–42 (39); 3UGR 10–13 (12), 3LGR 14–16 (15), 3TGR 25–28 (27); 4UGR 8–11 (9), 4LGR 11–13 (12), 4TGR 19–24 (21); prepelvic scutes 5–7 (6); total vertebrae 38–39 (39); long maxilla, posterior tip just reaching or slightly short of posterior margin of opercle; predorsal scute present; pelvic scute without spine; body scales deciduous; posterior border of pre-opercle concave, indented; paired dark patch on parietal area with little following pigmentation; distinct double pigment lines along dorsum posterior to dorsal fin; black spots below eye and on lower-jaw tip absent; anal-fin base short, 17.6–19.3% (mean 18.6%) of SL; third dorsal-fin ray 16.5–18.8% (17.6%) of SL; pelvic fin short, 8.7–9.9% (9.4%) of SL, its posterior tip usually not reaching to vertical through dorsal-fin origin when depressed; distance between posterior ends of supramaxilla and maxilla 4.7–5.4% (5.1%) of SL; pre-dorsal-fin length 51.3–54.9% (53.4%) of SL; dorsal-fin base short, 13.1–14.5% (13.8%) of SL.</p></tp:treatment-sec><tp:treatment-sec sec-type="description" id="SECID0EJTCI"><title>Description.</title><p>Data for holotype presented first, followed by data for paratypes in parentheses (if different). Counts and measurements, expressed as percentages of SL or HL, given in Tables <xref ref-type="table" rid="T5">5</xref> and <xref ref-type="table" rid="T6">6</xref>. Body laterally compressed, elongate, deepest at dorsal-fin origin. Dorsal profile of head and body slightly convex from snout tip to dorsal-fin origin, gently lowering to uppermost point of caudal-fin base. Ventral profile of head and body slightly convex from lower jaw tip to pelvic-fin insertion, thereafter, slowly rising to lowermost point of caudal-fin base. Single spine-like scute just anterior to dorsal-fin origin. Abdomen somewhat rounded, covered with six (five to seven) spine-like prepelvic scutes. Pelvic scute without spine. Postpelvic scutes absent. Anus just anterior to anal-fin origin. Snout tip rounded; snout length less than eye diameter. Mouth large, inferior, ventral to body axis, extending backwards beyond posterior margin of eye. Maxilla long, its posterior tip pointed, just reaching (or slightly short of) opercle posterior margin. Lower jaw slender. Single row of conical teeth on both jaws and palatine. Patch of fine conical teeth on pterygoid. Several distinct conical teeth on vomer. Several rows of conical teeth on upper edges of basihyal and basibranchial. Eye large, round, covered with adipose eyelid, positioned laterally on head dorsal to horizontal through pectoral-fin insertion, visible in dorsal view. Pupil round. Orbit elliptical. Nostrils close to each other, anterior to orbit. Posterior margin of pre-opercle concave, indented. Subopercle and opercle with smoothly rounded posterior margins. Gill membrane without serrations. Interorbital space flat, width less than eye diameter. Pseudobranchial filaments present, length of longest filament less than eye diameter. Gill rakers long, slender, rough, visible from side of head when mouth opened. Single row of asperities on anterior surface of gill rakers. Isthmus muscle long, reaching anteriorly to posterior margin of gill membranes. Urohyal hidden by isthmus muscle, not visible without dissection. Gill membrane on each side joined distally, most of isthmus muscle exposed, not covered by gill membrane. Body scales deciduous, completely lacking on specimens, except for prepelvic scutes. Head scales absent. Fins scaleless, except for broad triangular sheath of scales on caudal fin. Dorsal-fin origin posterior to vertical through base of last pelvic-fin ray, slightly posterior to middle of body. Dorsal and anal fins with three anteriormost rays unbranched. First dorsal- and anal-fin rays minute. Anteriormost three rays of both dorsal and anal fins closely-spaced. Anal-fin origin just below base of eighth (eighth to eleventh) dorsal-fin ray. Posterior tip of depressed anal fin not reaching caudal-fin base. Uppermost pectoral-fin ray unbranched, inserted below body axis. Posterior tip of pectoral fin not reaching to pelvic fin insertion. Dorsal, ventral and posterior margins of pectoral fin nearly linear. Pelvic fin shorter than pectoral fin, insertion anterior to vertical through dorsal-fin origin. Posterior tip of depressed pelvic fin not reaching to vertical through dorsal-fin origin (reaching to vertical through first to third dorsal-fin ray origin in some paratypes). Caudal fin forked, posterior tips pointed.</p></tp:treatment-sec><tp:treatment-sec sec-type="Colour of preserved specimens" id="SECID0EXTCI"><title>Colour of preserved specimens.</title><p>Body uniformly pale ivory. A pair of distinct dark patches on parietal region, with little pigmentation on occipital area. Double pigmented lines dorsally posterior to dorsal fin. A few melanophores scattered anteriorly on snout. No black spots below eye and on lower-jaw tip. Melanophores scattered along bases of dorsal and anal fins. All fins transparent, melanophores scattered along fin rays of caudal fin and anterior parts of dorsal and anal fins.</p></tp:treatment-sec><tp:treatment-sec sec-type="distribution" id="SECID0E3TCI"><title>Distribution.</title><p><italic><tp:taxon-name><tp:taxon-name-part taxon-name-part-type="genus" reg="Stolephorus">Stolephorus</tp:taxon-name-part><tp:taxon-name-part taxon-name-part-type="species" reg="eclipsis">eclipsis</tp:taxon-name-part></tp:taxon-name></italic> sp. nov. is currently known only from Bintan Island, Riau Archipelago, Indonesia (Fig. <xref ref-type="fig" rid="F4">4</xref>).</p></tp:treatment-sec><tp:treatment-sec sec-type="etymology" id="SECID0ERUCI"><title>Etymology.</title><p>The specific name “<italic>eclipsis</italic>” refers to eclipse, reminiscent of the concave pre-opercle of the new species.</p><fig id="F9" position="float" orientation="portrait"><object-id xmlns:xlink="http://www.w3.org/1999/xlink" content-type="doi" xlink:type="simple">10.3897/zookeys.1121.84171.figure9</object-id><object-id xmlns:xlink="http://www.w3.org/1999/xlink" content-type="arpha" xlink:type="simple">2D1998DF-5A38-5E59-9B49-E862826DAD31</object-id><label>Figure 9.</label><caption><p><bold>A</bold> lateral <bold>B</bold> dorsal and <bold>C</bold> ventral views of preserved holotype of <italic><tp:taxon-name><tp:taxon-name-part taxon-name-part-type="genus" reg="Stolephorus">S.</tp:taxon-name-part><tp:taxon-name-part taxon-name-part-type="species" reg="eclipsis">eclipsis</tp:taxon-name-part></tp:taxon-name></italic> sp. nov., MZB 26452, 40.3 mm SL, Bintan Island, Riau Archipelago, Indonesia. Scale bars indicate 2 mm.</p></caption><graphic xmlns:xlink="http://www.w3.org/1999/xlink" xlink:href="zookeys-1121-145_article-84171__-g009.jpg" position="float" orientation="portrait" xlink:type="simple" id="oo_743798.jpg"><uri content-type="original_file" xlink:type="simple">https://binary.pensoft.net/fig/743798</uri></graphic></fig></tp:treatment-sec><tp:treatment-sec sec-type="comparisons" id="SECID0EXVCI"><title>Comparisons.</title><p>The new species differs from <italic><tp:taxon-name><tp:taxon-name-part taxon-name-part-type="genus" reg="Stolephorus">S.</tp:taxon-name-part><tp:taxon-name-part taxon-name-part-type="species" reg="bengalensis">bengalensis</tp:taxon-name-part></tp:taxon-name></italic>, <italic><tp:taxon-name><tp:taxon-name-part taxon-name-part-type="genus" reg="Stolephorus">S.</tp:taxon-name-part><tp:taxon-name-part taxon-name-part-type="species" reg="diabolus">diabolus</tp:taxon-name-part></tp:taxon-name></italic> and <italic><tp:taxon-name><tp:taxon-name-part taxon-name-part-type="genus" reg="Stolephorus">S.</tp:taxon-name-part><tp:taxon-name-part taxon-name-part-type="species" reg="eldorado">eldorado</tp:taxon-name-part></tp:taxon-name></italic> in having higher gill raker counts [1TGR, 47–51 or more in <italic><tp:taxon-name><tp:taxon-name-part taxon-name-part-type="genus" reg="Stolephorus">S.</tp:taxon-name-part><tp:taxon-name-part taxon-name-part-type="species" reg="eclipsis">eclipsis</tp:taxon-name-part></tp:taxon-name></italic> (vs. 47 or fewer in the other three species); 2TGR, 37–42 in <italic><tp:taxon-name><tp:taxon-name-part taxon-name-part-type="genus" reg="Stolephorus">S.</tp:taxon-name-part><tp:taxon-name-part taxon-name-part-type="species" reg="eclipsis">eclipsis</tp:taxon-name-part></tp:taxon-name></italic> (vs. 39 or fewer); 3TGR, 25–28 in <italic><tp:taxon-name><tp:taxon-name-part taxon-name-part-type="genus" reg="Stolephorus">S.</tp:taxon-name-part><tp:taxon-name-part taxon-name-part-type="species" reg="eclipsis">eclipsis</tp:taxon-name-part></tp:taxon-name></italic> (vs. 27 or fewer); and 4TGR, 19–24 in <italic><tp:taxon-name><tp:taxon-name-part taxon-name-part-type="genus" reg="Stolephorus">S.</tp:taxon-name-part><tp:taxon-name-part taxon-name-part-type="species" reg="eclipsis">eclipsis</tp:taxon-name-part></tp:taxon-name></italic> (vs. 22 or fewer) (Fig. <xref ref-type="fig" rid="F7">7</xref>)], a shorter anal-fin base (17.6–19.3% of SL in <italic><tp:taxon-name><tp:taxon-name-part taxon-name-part-type="genus" reg="Stolephorus">S.</tp:taxon-name-part><tp:taxon-name-part taxon-name-part-type="species" reg="eclipsis">eclipsis</tp:taxon-name-part></tp:taxon-name></italic> vs. 19.0–21.3% in <italic><tp:taxon-name><tp:taxon-name-part taxon-name-part-type="genus" reg="Stolephorus">S.</tp:taxon-name-part><tp:taxon-name-part taxon-name-part-type="species" reg="bengalensis">bengalensis</tp:taxon-name-part></tp:taxon-name></italic>, 19.8–22.3% in <italic><tp:taxon-name><tp:taxon-name-part taxon-name-part-type="genus" reg="Stolephorus">S.</tp:taxon-name-part><tp:taxon-name-part taxon-name-part-type="species" reg="diabolus">diabolus</tp:taxon-name-part></tp:taxon-name></italic> and 19.0–22.3% in <italic><tp:taxon-name><tp:taxon-name-part taxon-name-part-type="genus" reg="Stolephorus">S.</tp:taxon-name-part><tp:taxon-name-part taxon-name-part-type="species" reg="eldorado">eldorado</tp:taxon-name-part></tp:taxon-name></italic>; Fig. <xref ref-type="fig" rid="F8">8C</xref>) and pelvic fin [8.7–9.9% (mean 9.4%) of SL in <italic><tp:taxon-name><tp:taxon-name-part taxon-name-part-type="genus" reg="Stolephorus">S.</tp:taxon-name-part><tp:taxon-name-part taxon-name-part-type="species" reg="eclipsis">eclipsis</tp:taxon-name-part></tp:taxon-name></italic> vs. 9.4–11.0% (10.2%) in <italic><tp:taxon-name><tp:taxon-name-part taxon-name-part-type="genus" reg="Stolephorus">S.</tp:taxon-name-part><tp:taxon-name-part taxon-name-part-type="species" reg="bengalensis">bengalensis</tp:taxon-name-part></tp:taxon-name></italic>, 9.6–11.3% (10.0%) in <italic><tp:taxon-name><tp:taxon-name-part taxon-name-part-type="genus" reg="Stolephorus">S.</tp:taxon-name-part><tp:taxon-name-part taxon-name-part-type="species" reg="diabolus">diabolus</tp:taxon-name-part></tp:taxon-name></italic> and 9.1–11.0% (10.0%) in <italic><tp:taxon-name><tp:taxon-name-part taxon-name-part-type="genus" reg="Stolephorus">S.</tp:taxon-name-part><tp:taxon-name-part taxon-name-part-type="species" reg="eldorado">eldorado</tp:taxon-name-part></tp:taxon-name></italic>; Fig. <xref ref-type="fig" rid="F8">8D</xref>] and shorter distance between the posterior ends of the supramaxilla and maxilla [4.7–5.4% (5.1%) of SL in <italic><tp:taxon-name><tp:taxon-name-part taxon-name-part-type="genus" reg="Stolephorus">S.</tp:taxon-name-part><tp:taxon-name-part taxon-name-part-type="species" reg="eclipsis">eclipsis</tp:taxon-name-part></tp:taxon-name></italic> vs. 5.3–6.6% (5.8%) in <italic><tp:taxon-name><tp:taxon-name-part taxon-name-part-type="genus" reg="Stolephorus">S.</tp:taxon-name-part><tp:taxon-name-part taxon-name-part-type="species" reg="bengalensis">bengalensis</tp:taxon-name-part></tp:taxon-name></italic>, 5.7–6.4% (6.1%) in <italic><tp:taxon-name><tp:taxon-name-part taxon-name-part-type="genus" reg="Stolephorus">S.</tp:taxon-name-part><tp:taxon-name-part taxon-name-part-type="species" reg="diabolus">diabolus</tp:taxon-name-part></tp:taxon-name></italic> and 5.0–6.3% (5.6%) in <italic><tp:taxon-name><tp:taxon-name-part taxon-name-part-type="genus" reg="Stolephorus">S.</tp:taxon-name-part><tp:taxon-name-part taxon-name-part-type="species" reg="eldorado">eldorado</tp:taxon-name-part></tp:taxon-name></italic>; Fig. <xref ref-type="fig" rid="F8">8E</xref>]. <italic><tp:taxon-name><tp:taxon-name-part taxon-name-part-type="genus" reg="Stolephorus">Stolephorus</tp:taxon-name-part><tp:taxon-name-part taxon-name-part-type="species" reg="eclipsis">eclipsis</tp:taxon-name-part></tp:taxon-name></italic> also differs from <italic><tp:taxon-name><tp:taxon-name-part taxon-name-part-type="genus" reg="Stolephorus">S.</tp:taxon-name-part><tp:taxon-name-part taxon-name-part-type="species" reg="bengalensis">bengalensis</tp:taxon-name-part></tp:taxon-name></italic> in having a shorter third dorsal-fin ray (16.5–18.8% of SL in <italic><tp:taxon-name><tp:taxon-name-part taxon-name-part-type="genus" reg="Stolephorus">S.</tp:taxon-name-part><tp:taxon-name-part taxon-name-part-type="species" reg="eclipsis">eclipsis</tp:taxon-name-part></tp:taxon-name></italic> vs. 18.5–19.9% in <italic><tp:taxon-name><tp:taxon-name-part taxon-name-part-type="genus" reg="Stolephorus">S.</tp:taxon-name-part><tp:taxon-name-part taxon-name-part-type="species" reg="bengalensis">bengalensis</tp:taxon-name-part></tp:taxon-name></italic>; Fig. <xref ref-type="fig" rid="F8">8B</xref>) and lower total vertebral number [38–39 (modally 39) vs. 40 or 41 (40) (Table <xref ref-type="table" rid="T4">4</xref>)]. Moreover, <italic><tp:taxon-name><tp:taxon-name-part taxon-name-part-type="genus" reg="Stolephorus">S.</tp:taxon-name-part><tp:taxon-name-part taxon-name-part-type="species" reg="eclipsis">eclipsis</tp:taxon-name-part></tp:taxon-name></italic> is distinguished from <italic><tp:taxon-name><tp:taxon-name-part taxon-name-part-type="genus" reg="Stolephorus">S.</tp:taxon-name-part><tp:taxon-name-part taxon-name-part-type="species" reg="diabolus">diabolus</tp:taxon-name-part></tp:taxon-name></italic> by a greater pre-dorsal-fin distance [51.3–54.9% (mean 53.4%) of SL in <italic><tp:taxon-name><tp:taxon-name-part taxon-name-part-type="genus" reg="Stolephorus">S.</tp:taxon-name-part><tp:taxon-name-part taxon-name-part-type="species" reg="eclipsis">eclipsis</tp:taxon-name-part></tp:taxon-name></italic> vs. 51.3–52.9% (52.1%) in <italic><tp:taxon-name><tp:taxon-name-part taxon-name-part-type="genus" reg="Stolephorus">S.</tp:taxon-name-part><tp:taxon-name-part taxon-name-part-type="species" reg="diabolus">diabolus</tp:taxon-name-part></tp:taxon-name></italic>; Fig. <xref ref-type="fig" rid="F10">10A</xref>] and shorter dorsal-fin base (13.1–14.5% of SL vs. 13.9–16.6%; Fig. <xref ref-type="fig" rid="F10">10B</xref>) and postorbital head length (11.5–12.9% of SL vs. 12.8–14.2%; Fig. <xref ref-type="fig" rid="F10">10C</xref>).</p><fig id="F10" position="float" orientation="portrait"><object-id xmlns:xlink="http://www.w3.org/1999/xlink" content-type="doi" xlink:type="simple">10.3897/zookeys.1121.84171.figure10</object-id><object-id xmlns:xlink="http://www.w3.org/1999/xlink" content-type="arpha" xlink:type="simple">58935915-FB84-59E6-BB7E-11CC785F4456</object-id><label>Figure 10.</label><caption><p>Relationships of <bold>A</bold> pre-dorsal-fin length (as % of standard length; SL) <bold>B</bold> dorsal-fin base length (as % of SL), and <bold>C</bold> postorbital length (as % of SL) in <italic><tp:taxon-name><tp:taxon-name-part taxon-name-part-type="genus" reg="Stolephorus">Stolephorus</tp:taxon-name-part><tp:taxon-name-part taxon-name-part-type="species" reg="diabolus">diabolus</tp:taxon-name-part></tp:taxon-name></italic> sp. nov. (yellow squares) and <italic><tp:taxon-name><tp:taxon-name-part taxon-name-part-type="genus" reg="Stolephorus">S.</tp:taxon-name-part><tp:taxon-name-part taxon-name-part-type="species" reg="eclipsis">eclipsis</tp:taxon-name-part></tp:taxon-name></italic> sp. nov. (green diamonds).</p></caption><graphic xmlns:xlink="http://www.w3.org/1999/xlink" xlink:href="zookeys-1121-145_article-84171__-g010.jpg" position="float" orientation="portrait" xlink:type="simple" id="oo_743799.jpg"><uri content-type="original_file" xlink:type="simple">https://binary.pensoft.net/fig/743799</uri></graphic></fig></tp:treatment-sec><tp:treatment-sec><!--Section generated to contain objects referenced in tp:taxon-treatment.--><table-wrap id="T4" position="float" orientation="portrait"><label>Table 4.</label><caption><p>Frequency distribution of total vertebral numbers of <italic><tp:taxon-name><tp:taxon-name-part taxon-name-part-type="genus" reg="Stolephorus">Stolephorus</tp:taxon-name-part><tp:taxon-name-part taxon-name-part-type="species" reg="bengalensis">bengalensis</tp:taxon-name-part></tp:taxon-name></italic>, <italic><tp:taxon-name><tp:taxon-name-part taxon-name-part-type="genus" reg="Stolephorus">Stolephorus</tp:taxon-name-part><tp:taxon-name-part taxon-name-part-type="species" reg="diabolus">diabolus</tp:taxon-name-part></tp:taxon-name></italic> sp. nov., <italic><tp:taxon-name><tp:taxon-name-part taxon-name-part-type="genus" reg="Stolephorus">Stolephorus</tp:taxon-name-part><tp:taxon-name-part taxon-name-part-type="species" reg="eclipsis">eclipsis</tp:taxon-name-part></tp:taxon-name></italic> sp. nov. and <italic><tp:taxon-name><tp:taxon-name-part taxon-name-part-type="genus" reg="Stolephorus">Stolephorus</tp:taxon-name-part><tp:taxon-name-part taxon-name-part-type="species" reg="eldorado">eldorado</tp:taxon-name-part></tp:taxon-name></italic> sp. nov.</p></caption><table id="TID0EL4BI" rules="all"><tbody><tr><th rowspan="1" colspan="1"/><th rowspan="1" colspan="5">Total vertebrae</th></tr><tr><th rowspan="1" colspan="1"/><th rowspan="1" colspan="1"/><th rowspan="1" colspan="1">38</th><th rowspan="1" colspan="1">39</th><th rowspan="1" colspan="1">40</th><th rowspan="1" colspan="1">41</th></tr><tr><td rowspan="1" colspan="1">
                    <italic>
                      <tp:taxon-name><tp:taxon-name-part taxon-name-part-type="genus" reg="Stolephorus">Stolephorus</tp:taxon-name-part><tp:taxon-name-part taxon-name-part-type="species" reg="bengalensis">bengalensis</tp:taxon-name-part></tp:taxon-name>
                    </italic>
                  </td><td rowspan="1" colspan="1"><italic>n</italic> = 32</td><td rowspan="1" colspan="1"/><td rowspan="1" colspan="1"/><td rowspan="1" colspan="1">27</td><td rowspan="1" colspan="1">5</td></tr><tr><td rowspan="1" colspan="1"><italic><tp:taxon-name><tp:taxon-name-part taxon-name-part-type="genus" reg="Stolephorus">Stolephorus</tp:taxon-name-part><tp:taxon-name-part taxon-name-part-type="species" reg="diabolus">diabolus</tp:taxon-name-part></tp:taxon-name></italic> sp. nov.</td><td rowspan="1" colspan="1"><italic>n</italic> = 2</td><td rowspan="1" colspan="1"/><td rowspan="1" colspan="1">2</td><td rowspan="1" colspan="1"/><td rowspan="1" colspan="1"/></tr><tr><td rowspan="1" colspan="1"><italic><tp:taxon-name><tp:taxon-name-part taxon-name-part-type="genus" reg="Stolephorus">Stolephorus</tp:taxon-name-part><tp:taxon-name-part taxon-name-part-type="species" reg="eclipsis">eclipsis</tp:taxon-name-part></tp:taxon-name></italic> sp. nov.</td><td rowspan="1" colspan="1"><italic>n</italic> = 14</td><td rowspan="1" colspan="1">6</td><td rowspan="1" colspan="1">8</td><td rowspan="1" colspan="1"/><td rowspan="1" colspan="1"/></tr><tr><td rowspan="1" colspan="1"><italic><tp:taxon-name><tp:taxon-name-part taxon-name-part-type="genus" reg="Stolephorus">Stolephorus</tp:taxon-name-part><tp:taxon-name-part taxon-name-part-type="species" reg="eldorado">eldorado</tp:taxon-name-part></tp:taxon-name></italic> sp. nov.</td><td rowspan="1" colspan="1"><italic>n</italic> = 45</td><td rowspan="1" colspan="1">11</td><td rowspan="1" colspan="1">24</td><td rowspan="1" colspan="1">10</td><td rowspan="1" colspan="1"/></tr></tbody></table></table-wrap><table-wrap id="T5" position="float" orientation="portrait"><label>Table 5.</label><caption><p>Meristics of specimens of <italic><tp:taxon-name><tp:taxon-name-part taxon-name-part-type="genus" reg="Stolephorus">Stolephorus</tp:taxon-name-part><tp:taxon-name-part taxon-name-part-type="species" reg="diabolus">diabolus</tp:taxon-name-part></tp:taxon-name></italic> sp. nov. and <italic><tp:taxon-name><tp:taxon-name-part taxon-name-part-type="genus" reg="Stolephorus">Stolephorus</tp:taxon-name-part><tp:taxon-name-part taxon-name-part-type="species" reg="eclipsis">eclipsis</tp:taxon-name-part></tp:taxon-name></italic> sp. nov.</p></caption><table id="TID0E3ECI" rules="all"><tbody><tr><th rowspan="1" colspan="1"/><th rowspan="1" colspan="3"><italic><tp:taxon-name><tp:taxon-name-part taxon-name-part-type="genus" reg="Stolephorus">Stolephorus</tp:taxon-name-part><tp:taxon-name-part taxon-name-part-type="species" reg="diabolus">diabolus</tp:taxon-name-part></tp:taxon-name></italic> sp. nov.</th><th rowspan="1" colspan="3"><italic><tp:taxon-name><tp:taxon-name-part taxon-name-part-type="genus" reg="Stolephorus">Stolephorus</tp:taxon-name-part><tp:taxon-name-part taxon-name-part-type="species" reg="eclipsis">eclipsis</tp:taxon-name-part></tp:taxon-name></italic> sp. nov.</th></tr><tr><th rowspan="2" colspan="1"/><th rowspan="1" colspan="1">Holotype</th><th rowspan="1" colspan="1">Paratypes</th><th rowspan="1" colspan="1"/><th rowspan="1" colspan="1">Holotype</th><th rowspan="1" colspan="1">Paratypes</th><th rowspan="1" colspan="1"/></tr><tr><th rowspan="1" colspan="1">IPMB-I 13.00001</th><th rowspan="1" colspan="1"><italic>n</italic> = 14</th><th rowspan="1" colspan="1"/><th rowspan="1" colspan="1">MZB 26452</th><th rowspan="1" colspan="1"><italic>n</italic> = 28</th><th rowspan="1" colspan="1"/></tr><tr><td rowspan="1" colspan="1">Standard length (mm)</td><td rowspan="1" colspan="1">49.7</td><td rowspan="1" colspan="1">28.5–43.7</td><td rowspan="1" colspan="1">Modes ± SD</td><td rowspan="1" colspan="1">40.3</td><td rowspan="1" colspan="1">32.0–43.7</td><td rowspan="1" colspan="1">Modes ± SD</td></tr><tr><td rowspan="1" colspan="1">Dorsal-fin rays (unbranched)</td><td rowspan="1" colspan="1">3</td><td rowspan="1" colspan="1">3</td><td rowspan="1" colspan="1">3 ± 0</td><td rowspan="1" colspan="1">3</td><td rowspan="1" colspan="1">3</td><td rowspan="1" colspan="1">3 ± 0</td></tr><tr><td rowspan="1" colspan="1">Dorsal-fin rays (branched)</td><td rowspan="1" colspan="1">12</td><td rowspan="1" colspan="1">12–13</td><td rowspan="1" colspan="1">13 ± 0.5</td><td rowspan="1" colspan="1">12</td><td rowspan="1" colspan="1">11–13</td><td rowspan="1" colspan="1">12 ± 0.4</td></tr><tr><td rowspan="1" colspan="1">Anal-fin rays (unbranched)</td><td rowspan="1" colspan="1">3</td><td rowspan="1" colspan="1">3</td><td rowspan="1" colspan="1">3 ± 0</td><td rowspan="1" colspan="1">3</td><td rowspan="1" colspan="1">3</td><td rowspan="1" colspan="1">3 ± 0</td></tr><tr><td rowspan="1" colspan="1">Anal-fin rays (branched)</td><td rowspan="1" colspan="1">16</td><td rowspan="1" colspan="1">16–18</td><td rowspan="1" colspan="1">17 ± 0.7</td><td rowspan="1" colspan="1">17</td><td rowspan="1" colspan="1">16–18</td><td rowspan="1" colspan="1">17 ± 0.7</td></tr><tr><td rowspan="1" colspan="1">Pectoral-fin rays (unbranched)</td><td rowspan="1" colspan="1">1</td><td rowspan="1" colspan="1">1</td><td rowspan="1" colspan="1">1 ± 0</td><td rowspan="1" colspan="1">1</td><td rowspan="1" colspan="1">1</td><td rowspan="1" colspan="1">1 ± 0</td></tr><tr><td rowspan="1" colspan="1">Pectoral-fin rays (branched)</td><td rowspan="1" colspan="1">11</td><td rowspan="1" colspan="1">10–13</td><td rowspan="1" colspan="1">11 ± 0.8</td><td rowspan="1" colspan="1">10</td><td rowspan="1" colspan="1">10–12</td><td rowspan="1" colspan="1">11 ± 0.6</td></tr><tr><td rowspan="1" colspan="1">Pelvic-fin rays (unbranched)</td><td rowspan="1" colspan="1">1</td><td rowspan="1" colspan="1">1</td><td rowspan="1" colspan="1">1 ± 0</td><td rowspan="1" colspan="1">1</td><td rowspan="1" colspan="1">1</td><td rowspan="1" colspan="1">1 ± 0</td></tr><tr><td rowspan="1" colspan="1">Pelvic-fin rays (branched)</td><td rowspan="1" colspan="1">6</td><td rowspan="1" colspan="1">6</td><td rowspan="1" colspan="1">6 ± 0</td><td rowspan="1" colspan="1">6</td><td rowspan="1" colspan="1">6</td><td rowspan="1" colspan="1">6 ± 0</td></tr><tr><td rowspan="1" colspan="1">Gill rakers on 1<sup>st</sup> gill arch (upper)</td><td rowspan="1" colspan="1">16</td><td rowspan="1" colspan="1">14–16</td><td rowspan="1" colspan="1">16 ± 0.6</td><td rowspan="1" colspan="1">20</td><td rowspan="1" colspan="1">19–21</td><td rowspan="1" colspan="1">20 ± 0.7</td></tr><tr><td rowspan="1" colspan="1">Gill rakers on 1<sup>st</sup> gill arch (lower)</td><td rowspan="1" colspan="1">22</td><td rowspan="1" colspan="1">20–23</td><td rowspan="1" colspan="1">22 ± 0.7</td><td rowspan="1" colspan="1">28</td><td rowspan="1" colspan="1">26–30</td><td rowspan="1" colspan="1">28 ± 0.8</td></tr><tr><td rowspan="1" colspan="1">Gill rakers on 1<sup>st</sup> gill arch (total)</td><td rowspan="1" colspan="1">38</td><td rowspan="1" colspan="1">35–38</td><td rowspan="1" colspan="1">38 ± 1.0</td><td rowspan="1" colspan="1">48</td><td rowspan="1" colspan="1">47–51</td><td rowspan="1" colspan="1">47 ± 1.1</td></tr><tr><td rowspan="1" colspan="1">Gill rakers on 2<sup>nd</sup> gill arch (upper)</td><td rowspan="1" colspan="1">10</td><td rowspan="1" colspan="1">11</td><td rowspan="1" colspan="1">11 ± 0.2</td><td rowspan="1" colspan="1">13</td><td rowspan="1" colspan="1">13–16</td><td rowspan="1" colspan="1">14 ± 0.7</td></tr><tr><td rowspan="1" colspan="1">Gill rakers on 2<sup>nd</sup> gill arch (lower)</td><td rowspan="1" colspan="1">20</td><td rowspan="1" colspan="1">19–20</td><td rowspan="1" colspan="1">20 ± 0.4</td><td rowspan="1" colspan="1">25</td><td rowspan="1" colspan="1">24–27</td><td rowspan="1" colspan="1">25 ± 0.8</td></tr><tr><td rowspan="1" colspan="1">Gill rakers on 2<sup>nd</sup> gill arch (total)</td><td rowspan="1" colspan="1">30</td><td rowspan="1" colspan="1">30–31</td><td rowspan="1" colspan="1">31 ± 0.4</td><td rowspan="1" colspan="1">38</td><td rowspan="1" colspan="1">37–42</td><td rowspan="1" colspan="1">39 ± 1.4</td></tr><tr><td rowspan="1" colspan="1">Gill rakers on 3<sup>rd</sup> gill arch (upper)</td><td rowspan="1" colspan="1">9</td><td rowspan="1" colspan="1">8–9</td><td rowspan="1" colspan="1">9 ± 0.2</td><td rowspan="1" colspan="1">11</td><td rowspan="1" colspan="1">10–13</td><td rowspan="1" colspan="1">12 ± 0.7</td></tr><tr><td rowspan="1" colspan="1">Gill rakers on 3<sup>rd</sup> gill arch (lower)</td><td rowspan="1" colspan="1">12</td><td rowspan="1" colspan="1">11–12</td><td rowspan="1" colspan="1">12 ± 0.5</td><td rowspan="1" colspan="1">14</td><td rowspan="1" colspan="1">14–16</td><td rowspan="1" colspan="1">15 ± 0.6</td></tr><tr><td rowspan="1" colspan="1">Gill rakers on 3<sup>rd</sup> gill arch (total)</td><td rowspan="1" colspan="1">21</td><td rowspan="1" colspan="1">20–21</td><td rowspan="1" colspan="1">21 ± 0.5</td><td rowspan="1" colspan="1">25</td><td rowspan="1" colspan="1">25–28</td><td rowspan="1" colspan="1">27 ± 1.1</td></tr><tr><td rowspan="1" colspan="1">Gill rakers on 4<sup>th</sup> gill arch (upper)</td><td rowspan="1" colspan="1">7</td><td rowspan="1" colspan="1">6–7</td><td rowspan="1" colspan="1">7 ± 0.4</td><td rowspan="1" colspan="1">8</td><td rowspan="1" colspan="1">8–11</td><td rowspan="1" colspan="1">9 ± 0.9</td></tr><tr><td rowspan="1" colspan="1">Gill rakers on 4<sup>th</sup> gill arch (lower)</td><td rowspan="1" colspan="1">9</td><td rowspan="1" colspan="1">9–10</td><td rowspan="1" colspan="1">9 ± 0.5</td><td rowspan="1" colspan="1">11</td><td rowspan="1" colspan="1">11–13</td><td rowspan="1" colspan="1">12 ± 0.5</td></tr><tr><td rowspan="1" colspan="1">Gill rakers on 4<sup>th</sup> gill arch (total)</td><td rowspan="1" colspan="1">16</td><td rowspan="1" colspan="1">15–17</td><td rowspan="1" colspan="1">17 ± 0.8</td><td rowspan="1" colspan="1">19</td><td rowspan="1" colspan="1">19–24</td><td rowspan="1" colspan="1">21 ± 1.2</td></tr><tr><td rowspan="1" colspan="1">Gill rakers on posterior face of 3<sup>rd</sup> gill arch</td><td rowspan="1" colspan="1">3</td><td rowspan="1" colspan="1">3–5</td><td rowspan="1" colspan="1">4 ± 0.5</td><td rowspan="1" colspan="1">4</td><td rowspan="1" colspan="1">4–7</td><td rowspan="1" colspan="1">5 ± 0.7</td></tr><tr><td rowspan="1" colspan="1">Prepelvic scutes</td><td rowspan="1" colspan="1">broken</td><td rowspan="1" colspan="1">5–7</td><td rowspan="1" colspan="1">6 ± 0.5</td><td rowspan="1" colspan="1">6</td><td rowspan="1" colspan="1">5–7</td><td rowspan="1" colspan="1">6 ± 0.5</td></tr><tr><td rowspan="1" colspan="1">Scale rows in longitudinal series</td><td rowspan="1" colspan="1">34</td><td rowspan="1" colspan="1">34–35</td><td rowspan="1" colspan="1">35 ± 0.5</td><td rowspan="1" colspan="1">35</td><td rowspan="1" colspan="1">35–36</td><td rowspan="1" colspan="1">35 ± 0.4</td></tr><tr><td rowspan="1" colspan="1">Transverse scales</td><td rowspan="1" colspan="1">8</td><td rowspan="1" colspan="1">8–9</td><td rowspan="1" colspan="1">8 ± 0.2</td><td rowspan="1" colspan="1">8</td><td rowspan="1" colspan="1">8</td><td rowspan="1" colspan="1">8 ± 0</td></tr><tr><td rowspan="1" colspan="1">Pseudobranchial filaments</td><td rowspan="1" colspan="1">broken</td><td rowspan="1" colspan="1">14–16</td><td rowspan="1" colspan="1">15 ± 0.7</td><td rowspan="1" colspan="1">14</td><td rowspan="1" colspan="1">14–18</td><td rowspan="1" colspan="1">15 ± 1.2</td></tr><tr><td rowspan="1" colspan="1">Total vertebrae</td><td rowspan="1" colspan="1">39</td><td rowspan="1" colspan="1">39</td><td rowspan="1" colspan="1">39 ± 0</td><td rowspan="1" colspan="1">38</td><td rowspan="1" colspan="1">38–39</td><td rowspan="1" colspan="1">39 ± 0.5</td></tr></tbody></table></table-wrap><table-wrap id="T6" position="float" orientation="portrait"><label>Table 6.</label><caption><p>Morphometrics of specimens of <italic><tp:taxon-name><tp:taxon-name-part taxon-name-part-type="genus" reg="Stolephorus">Stolephorus</tp:taxon-name-part><tp:taxon-name-part taxon-name-part-type="species" reg="diabolus">diabolus</tp:taxon-name-part></tp:taxon-name></italic> sp. nov. and <italic><tp:taxon-name><tp:taxon-name-part taxon-name-part-type="genus" reg="Stolephorus">Stolephorus</tp:taxon-name-part><tp:taxon-name-part taxon-name-part-type="species" reg="eclipsis">eclipsis</tp:taxon-name-part></tp:taxon-name></italic> sp. nov.</p></caption><table id="TID0EMEDI" rules="all"><tbody><tr><th rowspan="1" colspan="1"/><th rowspan="1" colspan="3"><italic><tp:taxon-name><tp:taxon-name-part taxon-name-part-type="genus" reg="Stolephorus">Stolephorus</tp:taxon-name-part><tp:taxon-name-part taxon-name-part-type="species" reg="diabolus">diabolus</tp:taxon-name-part></tp:taxon-name></italic> sp. nov.</th><th rowspan="1" colspan="3"><italic><tp:taxon-name><tp:taxon-name-part taxon-name-part-type="genus" reg="Stolephorus">Stolephorus</tp:taxon-name-part><tp:taxon-name-part taxon-name-part-type="species" reg="eclipsis">eclipsis</tp:taxon-name-part></tp:taxon-name></italic> sp. nov.</th></tr><tr><th rowspan="2" colspan="1"/><th rowspan="1" colspan="1">Holotype</th><th rowspan="1" colspan="1">Paratypes</th><th rowspan="1" colspan="1"/><th rowspan="1" colspan="1">Holotype</th><th rowspan="1" colspan="1">Paratypes</th><th rowspan="1" colspan="1"/></tr><tr><th rowspan="1" colspan="1">IPMB-I 13.00001</th><th rowspan="1" colspan="1"><italic>n</italic> = 14</th><th rowspan="1" colspan="1"/><th rowspan="1" colspan="1">MZB 26452</th><th rowspan="1" colspan="1"><italic>n</italic> = 28</th><th rowspan="1" colspan="1"/></tr><tr><td rowspan="1" colspan="1">Standard length (mm)</td><td rowspan="1" colspan="1">49.7</td><td rowspan="1" colspan="1">28.5–43.7</td><td rowspan="1" colspan="1">Means ± SD</td><td rowspan="1" colspan="1">40.3</td><td rowspan="1" colspan="1">32.0–43.7</td><td rowspan="1" colspan="1">Means ± SD</td></tr><tr><td rowspan="1" colspan="7">As % SL</td></tr><tr><td rowspan="1" colspan="1">Head length</td><td rowspan="1" colspan="1">24.8</td><td rowspan="1" colspan="1">25.0–25.9</td><td rowspan="1" colspan="1">25.4 ± 0.3</td><td rowspan="1" colspan="1">25.4</td><td rowspan="1" colspan="1">23.6–26.7</td><td rowspan="1" colspan="1">24.8 ± 0.8</td></tr><tr><td rowspan="1" colspan="1">Body depth</td><td rowspan="1" colspan="1">21.7</td><td rowspan="1" colspan="1">19.8–21.9</td><td rowspan="1" colspan="1">20.9 ± 0.7</td><td rowspan="1" colspan="1">20.6</td><td rowspan="1" colspan="1">18.4–20.8</td><td rowspan="1" colspan="1">19.6 ± 0.6</td></tr><tr><td rowspan="1" colspan="1">Pre-dorsal-fin length</td><td rowspan="1" colspan="1">51.8</td><td rowspan="1" colspan="1">51.3–52.9</td><td rowspan="1" colspan="1">52.1 ± 0.5</td><td rowspan="1" colspan="1">52.8</td><td rowspan="1" colspan="1">51.3–54.9</td><td rowspan="1" colspan="1">53.4 ± 1.0</td></tr><tr><td rowspan="1" colspan="1">Snout tip to pectoral-fin insertion</td><td rowspan="1" colspan="1">25.7</td><td rowspan="1" colspan="1">26.2–28.4</td><td rowspan="1" colspan="1">27.2 ± 0.6</td><td rowspan="1" colspan="1">26.8</td><td rowspan="1" colspan="1">24.8–28.5</td><td rowspan="1" colspan="1">26.5 ± 0.9</td></tr><tr><td rowspan="1" colspan="1">Snout tip to pelvic-fin insertion</td><td rowspan="1" colspan="1">48.2</td><td rowspan="1" colspan="1">45.8–49.0</td><td rowspan="1" colspan="1">47.2 ± 0.8</td><td rowspan="1" colspan="1">47.0</td><td rowspan="1" colspan="1">44.8–47.3</td><td rowspan="1" colspan="1">46.2 ± 0.7</td></tr><tr><td rowspan="1" colspan="1">Snout tip to anal-fin origin</td><td rowspan="1" colspan="1">65.4</td><td rowspan="1" colspan="1">63.0–66.0</td><td rowspan="1" colspan="1">64.4 ± 0.9</td><td rowspan="1" colspan="1">63.1</td><td rowspan="1" colspan="1">62.8–65.8</td><td rowspan="1" colspan="1">64.1 ± 0.9</td></tr><tr><td rowspan="1" colspan="1">Dorsal-fin base length</td><td rowspan="1" colspan="1">15.0</td><td rowspan="1" colspan="1">13.9–16.6</td><td rowspan="1" colspan="1">15.0 ± 0.7</td><td rowspan="1" colspan="1">13.6</td><td rowspan="1" colspan="1">13.1–14.5</td><td rowspan="1" colspan="1">13.8 ± 0.4</td></tr><tr><td rowspan="1" colspan="1">Anal-fin base length</td><td rowspan="1" colspan="1">19.8</td><td rowspan="1" colspan="1">19.9–22.3</td><td rowspan="1" colspan="1">20.7 ± 0.8</td><td rowspan="1" colspan="1">19.3</td><td rowspan="1" colspan="1">17.6–19.3</td><td rowspan="1" colspan="1">18.6 ± 0.5</td></tr><tr><td rowspan="1" colspan="1">Caudal-peduncle length</td><td rowspan="1" colspan="1">18.8</td><td rowspan="1" colspan="1">16.4–19.4</td><td rowspan="1" colspan="1">17.8 ± 0.9</td><td rowspan="1" colspan="1">17.4</td><td rowspan="1" colspan="1">14.7–18.5</td><td rowspan="1" colspan="1">17.1 ± 0.9</td></tr><tr><td rowspan="1" colspan="1">Caudal-peduncle depth</td><td rowspan="1" colspan="1">9.8</td><td rowspan="1" colspan="1">9.4–10.3</td><td rowspan="1" colspan="1">9.8 ± 0.2</td><td rowspan="1" colspan="1">9.9</td><td rowspan="1" colspan="1">9.2–10.6</td><td rowspan="1" colspan="1">9.8 ± 0.4</td></tr><tr><td rowspan="1" colspan="1">D–P1</td><td rowspan="1" colspan="1">36.5</td><td rowspan="1" colspan="1">33.8–36.4</td><td rowspan="1" colspan="1">35.3 ± 0.8</td><td rowspan="1" colspan="1">38.0</td><td rowspan="1" colspan="1">34.0–38.8</td><td rowspan="1" colspan="1">36.5 ± 1.3</td></tr><tr><td rowspan="1" colspan="1">D–P2</td><td rowspan="1" colspan="1">23.5</td><td rowspan="1" colspan="1">21.9–24.5</td><td rowspan="1" colspan="1">23.4 ± 0.6</td><td rowspan="1" colspan="1">24.1</td><td rowspan="1" colspan="1">21.0–23.9</td><td rowspan="1" colspan="1">22.5 ± 0.8</td></tr><tr><td rowspan="1" colspan="1">D–A</td><td rowspan="1" colspan="1">22.6</td><td rowspan="1" colspan="1">20.7–23.1</td><td rowspan="1" colspan="1">22.2 ± 0.8</td><td rowspan="1" colspan="1">21.3</td><td rowspan="1" colspan="1">20.0–21.9</td><td rowspan="1" colspan="1">20.9 ± 0.5</td></tr><tr><td rowspan="1" colspan="1">P1–P2</td><td rowspan="1" colspan="1">24.1</td><td rowspan="1" colspan="1">19.4–20.0</td><td rowspan="1" colspan="1">21.0 ± 1.1</td><td rowspan="1" colspan="1">21.3</td><td rowspan="1" colspan="1">19.3–22.8</td><td rowspan="1" colspan="1">21.0 ± 0.9</td></tr><tr><td rowspan="1" colspan="1">P2–A</td><td rowspan="1" colspan="1">18.0</td><td rowspan="1" colspan="1">16.3–19.5</td><td rowspan="1" colspan="1">18.0 ± 0.9</td><td rowspan="1" colspan="1">18.5</td><td rowspan="1" colspan="1">17.5–20.6</td><td rowspan="1" colspan="1">19.0 ± 0.8</td></tr><tr><td rowspan="1" colspan="1">Pectoral-fin length</td><td rowspan="1" colspan="1">16.2</td><td rowspan="1" colspan="1">15.4–17.1</td><td rowspan="1" colspan="1">16.2 ± 0.5</td><td rowspan="1" colspan="1">16.4</td><td rowspan="1" colspan="1">15.5–17.7</td><td rowspan="1" colspan="1">16.7 ± 0.6</td></tr><tr><td rowspan="1" colspan="1">Pelvic-fin length</td><td rowspan="1" colspan="1">9.8</td><td rowspan="1" colspan="1">9.6–11.3</td><td rowspan="1" colspan="1">10.0 ± 0.4</td><td rowspan="1" colspan="1">8.7</td><td rowspan="1" colspan="1">8.8–9.9</td><td rowspan="1" colspan="1">9.4 ± 0.3</td></tr><tr><td rowspan="1" colspan="1">Maxilla length</td><td rowspan="1" colspan="1">broken</td><td rowspan="1" colspan="1">20.9–21.9</td><td rowspan="1" colspan="1">21.4 ± 0.3</td><td rowspan="1" colspan="1">20.7</td><td rowspan="1" colspan="1">19.9–22.5</td><td rowspan="1" colspan="1">21.1 ± 0.7</td></tr><tr><td rowspan="1" colspan="1">Lower-jaw length</td><td rowspan="1" colspan="1">16.2</td><td rowspan="1" colspan="1">16.2–17.5</td><td rowspan="1" colspan="1">16.6 ± 0.3</td><td rowspan="1" colspan="1">16.4</td><td rowspan="1" colspan="1">15.8–17.7</td><td rowspan="1" colspan="1">16.6 ± 0.5</td></tr><tr><td rowspan="1" colspan="1">Supramaxilla end to maxilla end</td><td rowspan="1" colspan="1">broken</td><td rowspan="1" colspan="1">5.7–6.4</td><td rowspan="1" colspan="1">6.1 ± 0.2</td><td rowspan="1" colspan="1">5.2</td><td rowspan="1" colspan="1">4.7–5.4</td><td rowspan="1" colspan="1">5.1 ± 0.2</td></tr><tr><td rowspan="1" colspan="1">Maximum orbit diameter</td><td rowspan="1" colspan="1">8.2</td><td rowspan="1" colspan="1">8.1–8.7</td><td rowspan="1" colspan="1">8.3 ± 0.2</td><td rowspan="1" colspan="1">8.8</td><td rowspan="1" colspan="1">7.9–9.6</td><td rowspan="1" colspan="1">8.7 ± 0.4</td></tr><tr><td rowspan="1" colspan="1">Eye diameter</td><td rowspan="1" colspan="1">6.5</td><td rowspan="1" colspan="1">6.1–7.7</td><td rowspan="1" colspan="1">6.9 ± 0.5</td><td rowspan="1" colspan="1">6.8</td><td rowspan="1" colspan="1">6.7–8.3</td><td rowspan="1" colspan="1">7.3 ± 0.4</td></tr><tr><td rowspan="1" colspan="1">Snout length</td><td rowspan="1" colspan="1">3.7</td><td rowspan="1" colspan="1">3.6–4.2</td><td rowspan="1" colspan="1">3.8 ± 0.2</td><td rowspan="1" colspan="1">4.0</td><td rowspan="1" colspan="1">3.4–4.2</td><td rowspan="1" colspan="1">3.8 ± 0.2</td></tr><tr><td rowspan="1" colspan="1">Interorbital width</td><td rowspan="1" colspan="1">5.6</td><td rowspan="1" colspan="1">5.5–5.9</td><td rowspan="1" colspan="1">5.7 ± 0.2</td><td rowspan="1" colspan="1">5.7</td><td rowspan="1" colspan="1">5.5–6.2</td><td rowspan="1" colspan="1">5.8 ± 0.2</td></tr><tr><td rowspan="1" colspan="1">Postorbital length</td><td rowspan="1" colspan="1">12.8</td><td rowspan="1" colspan="1">12.9–14.2</td><td rowspan="1" colspan="1">13.4 ± 0.4</td><td rowspan="1" colspan="1">12.1</td><td rowspan="1" colspan="1">11.5–12.9</td><td rowspan="1" colspan="1">12.1 ± 0.4</td></tr><tr><td rowspan="1" colspan="1">1<sup>st</sup> dorsal-fin ray length</td><td rowspan="1" colspan="1">1.5</td><td rowspan="1" colspan="1">0.8–2.2</td><td rowspan="1" colspan="1">1.6 ± 0.4</td><td rowspan="1" colspan="1">1.5</td><td rowspan="1" colspan="1">1.0–2.2</td><td rowspan="1" colspan="1">1.5 ± 0.3</td></tr><tr><td rowspan="1" colspan="1">2<sup>nd</sup> dorsal-fin ray length</td><td rowspan="1" colspan="1">broken</td><td rowspan="1" colspan="1">7.0–9.8</td><td rowspan="1" colspan="1">8.1 ± 0.7</td><td rowspan="1" colspan="1">broken</td><td rowspan="1" colspan="1">5.1–5.7</td><td rowspan="1" colspan="1">7.6 ± 0.6</td></tr><tr><td rowspan="1" colspan="1">3<sup>rd</sup> dorsal-fin ray length</td><td rowspan="1" colspan="1">broken</td><td rowspan="1" colspan="1">17.0–18.5</td><td rowspan="1" colspan="1">18.0 ± 0.5</td><td rowspan="1" colspan="1">17.1</td><td rowspan="1" colspan="1">16.5–18.8</td><td rowspan="1" colspan="1">17.6 ± 0.7</td></tr><tr><td rowspan="1" colspan="1">1<sup>st</sup> anal-fin ray length</td><td rowspan="1" colspan="1">1.6</td><td rowspan="1" colspan="1">0.9–2.2</td><td rowspan="1" colspan="1">1.5 ± 0.4</td><td rowspan="1" colspan="1">1.9</td><td rowspan="1" colspan="1">1.2–2.2</td><td rowspan="1" colspan="1">1.7 ± 0.3</td></tr><tr><td rowspan="1" colspan="1">2<sup>nd</sup> anal-fin ray length</td><td rowspan="1" colspan="1">5.3</td><td rowspan="1" colspan="1">4.8–7.2</td><td rowspan="1" colspan="1">5.5 ± 0.6</td><td rowspan="1" colspan="1">5.2</td><td rowspan="1" colspan="1">5.1–5.7</td><td rowspan="1" colspan="1">5.3 ± 0.2</td></tr><tr><td rowspan="1" colspan="1">3<sup>rd</sup> anal-fin ray length</td><td rowspan="1" colspan="1">broken</td><td rowspan="1" colspan="1">14.6–16.0</td><td rowspan="1" colspan="1">15.4 ± 0.4</td><td rowspan="1" colspan="1">14.4</td><td rowspan="1" colspan="1">13.4–15.0</td><td rowspan="1" colspan="1">14.2 ± 0.5</td></tr></tbody></table><table-wrap-foot><fn><p>Abbreviations: D–P1 (distance from dorsal-fin origin to pectoral-fin insertion); D–P2 (distance from dorsal-fin origin to pelvic-fin insertion); D–A (distance between origins of dorsal and anal fins); P1–P2 (distance between insertions of pectoral and pelvic fins); P2–A (distance between pelvic-fin insertion and anal-fin origin).</p></fn></table-wrap-foot></table-wrap><fig id="F4" position="float" orientation="portrait"><object-id xmlns:xlink="http://www.w3.org/1999/xlink" content-type="doi" xlink:type="simple">10.3897/zookeys.1121.84171.figure4</object-id><object-id xmlns:xlink="http://www.w3.org/1999/xlink" content-type="arpha" xlink:type="simple">EE6BE0FC-377C-5467-896D-85470E3716D3</object-id><label>Figure 4.</label><caption><p>Map of the northern part of the Indo-West Pacific region showing distributional records of <italic><tp:taxon-name><tp:taxon-name-part taxon-name-part-type="genus" reg="Stolephorus">Stolephorus</tp:taxon-name-part><tp:taxon-name-part taxon-name-part-type="species" reg="bengalensis">bengalensis</tp:taxon-name-part></tp:taxon-name></italic> (red circles), <italic><tp:taxon-name><tp:taxon-name-part taxon-name-part-type="genus" reg="Stolephorus">S.</tp:taxon-name-part><tp:taxon-name-part taxon-name-part-type="species" reg="diabolus">diabolus</tp:taxon-name-part></tp:taxon-name></italic> (yellow squares) sp. nov., <italic><tp:taxon-name><tp:taxon-name-part taxon-name-part-type="genus" reg="Stolephorus">S.</tp:taxon-name-part><tp:taxon-name-part taxon-name-part-type="species" reg="eclipsis">eclipsis</tp:taxon-name-part></tp:taxon-name></italic> (green diamond) sp. nov. and <italic><tp:taxon-name><tp:taxon-name-part taxon-name-part-type="genus" reg="Stolephorus">S.</tp:taxon-name-part><tp:taxon-name-part taxon-name-part-type="species" reg="eldorado">eldorado</tp:taxon-name-part></tp:taxon-name></italic> (blue triangles) sp. nov., based on specimens examined in this study. Land masses outlined with black lines.</p></caption><graphic xmlns:xlink="http://www.w3.org/1999/xlink" xlink:href="zookeys-1121-145_article-84171__-g004.jpg" position="float" orientation="portrait" xlink:type="simple" id="oo_743793.jpg"><uri content-type="original_file" xlink:type="simple">https://binary.pensoft.net/fig/743793</uri></graphic></fig><fig id="F7" position="float" orientation="portrait"><object-id xmlns:xlink="http://www.w3.org/1999/xlink" content-type="doi" xlink:type="simple">10.3897/zookeys.1121.84171.figure7</object-id><object-id xmlns:xlink="http://www.w3.org/1999/xlink" content-type="arpha" xlink:type="simple">462185E7-E078-5C4C-BF45-2EB4F8C8A90F</object-id><label>Figure 7.</label><caption><p>Relationships of total gill raker numbers (TGR) on <bold>A</bold> first gill arch (1GA) <bold>B</bold> second gill arch (2GA) <bold>C</bold> third gill arch (3GA) and <bold>D</bold> fourth gill arch (4GA) to standard length in <italic><tp:taxon-name><tp:taxon-name-part taxon-name-part-type="genus" reg="Stolephorus">Stolephorus</tp:taxon-name-part><tp:taxon-name-part taxon-name-part-type="species" reg="bengalensis">bengalensis</tp:taxon-name-part></tp:taxon-name></italic> (red circles), <italic><tp:taxon-name><tp:taxon-name-part taxon-name-part-type="genus" reg="Stolephorus">S.</tp:taxon-name-part><tp:taxon-name-part taxon-name-part-type="species" reg="diabolus">diabolus</tp:taxon-name-part></tp:taxon-name></italic> sp. nov. (yellow squares), <italic><tp:taxon-name><tp:taxon-name-part taxon-name-part-type="genus" reg="Stolephorus">S.</tp:taxon-name-part><tp:taxon-name-part taxon-name-part-type="species" reg="eclipsis">eclipsis</tp:taxon-name-part></tp:taxon-name></italic> sp. nov. (green diamonds) and <italic><tp:taxon-name><tp:taxon-name-part taxon-name-part-type="genus" reg="Stolephorus">S.</tp:taxon-name-part><tp:taxon-name-part taxon-name-part-type="species" reg="eldorado">eldorado</tp:taxon-name-part></tp:taxon-name></italic> sp. nov. (blue triangles).</p></caption><graphic xmlns:xlink="http://www.w3.org/1999/xlink" xlink:href="zookeys-1121-145_article-84171__-g007.jpg" position="float" orientation="portrait" xlink:type="simple" id="oo_743796.jpg"><uri content-type="original_file" xlink:type="simple">https://binary.pensoft.net/fig/743796</uri></graphic></fig><fig id="F8" position="float" orientation="portrait"><object-id xmlns:xlink="http://www.w3.org/1999/xlink" content-type="doi" xlink:type="simple">10.3897/zookeys.1121.84171.figure8</object-id><object-id xmlns:xlink="http://www.w3.org/1999/xlink" content-type="arpha" xlink:type="simple">D5131EC2-B977-566F-B408-079B20C54675</object-id><label>Figure 8.</label><caption><p>Relationships of <bold>A</bold> orbit diameter (as % of standard length; SL) <bold>B</bold> third dorsal-fin ray length (as % of SL) <bold>C</bold> anal-fin base length (as % of SL) <bold>D</bold> pelvic-fin length (as % of SL) and <bold>E</bold> distance between posterior ends of supramaxilla and maxilla (SMX–MX) in <italic><tp:taxon-name><tp:taxon-name-part taxon-name-part-type="genus" reg="Stolephorus">Stolephorus</tp:taxon-name-part><tp:taxon-name-part taxon-name-part-type="species" reg="bengalensis">bengalensis</tp:taxon-name-part></tp:taxon-name></italic> (red circles), <italic><tp:taxon-name><tp:taxon-name-part taxon-name-part-type="genus" reg="Stolephorus">S.</tp:taxon-name-part><tp:taxon-name-part taxon-name-part-type="species" reg="diabolus">diabolus</tp:taxon-name-part></tp:taxon-name></italic> sp. nov. (yellow squares), <italic><tp:taxon-name><tp:taxon-name-part taxon-name-part-type="genus" reg="Stolephorus">S.</tp:taxon-name-part><tp:taxon-name-part taxon-name-part-type="species" reg="eclipsis">eclipsis</tp:taxon-name-part></tp:taxon-name></italic> sp. nov. (green diamonds) and <italic><tp:taxon-name><tp:taxon-name-part taxon-name-part-type="genus" reg="Stolephorus">S.</tp:taxon-name-part><tp:taxon-name-part taxon-name-part-type="species" reg="eldorado">eldorado</tp:taxon-name-part></tp:taxon-name></italic> sp. nov. (blue triangles).</p></caption><graphic xmlns:xlink="http://www.w3.org/1999/xlink" xlink:href="zookeys-1121-145_article-84171__-g008.jpg" position="float" orientation="portrait" xlink:type="simple" id="oo_743797.jpg"><uri content-type="original_file" xlink:type="simple">https://binary.pensoft.net/fig/743797</uri></graphic></fig></tp:treatment-sec></tp:taxon-treatment>
